# Supplementary material for: Transcriptome analysis of transgenic apple fruit overexpressing microRNA172 reveals candidate transcription factors regulating apple fruit development at early stages
Source: PeerJ. 2021 Dec 22;9:e12675. doi: 10.7717/peerj.12675 (PMC8710058; doi:10.7717/peerj.12675)
Supplement: Supplemental Information 1 [file peerj-09-12675-s001.xlsx]

## Sheet: Table S1
Supplementary Table 1. Gene IDs and primer sequences for qRT-PCR.
Gene ID	primer [5'-3']
MD00G1083800	F-5' CTTACCCGTCTCCGCTAGAC 3'
	R-5' CTCGAGAATAGGACGGTGGC 3'
MD01G1160300	F-5' CGGCGCCTATCCCGATATTC 3'
	R-5' CTTCCGCCATTTCAGCAATCCC 3'
MD02G1197600	F-5' AGCTTGAGGCAGAAGGGCAG 3'
	R-5' GGTCTCACCAGTCAAGCTCC 3'
MD05G1284600	F-5' GAAATTTCAGCAGATGACGGGC 3'
	R-5' GGATTCGACAAGCTCGACGG 3'
MD06G1234500	F-5' GCGAGAAGAAGCGGTTCAGG 3'
	R-5' CTGGTTACCCCTACACTCCTAC 3'
MD08G1243000	F-5' GGCCAACGGGGTGAAAATAAG 3'
	R-5' GAGCGTGCCAGAGTGTGTTC 3'
MD10G1164300	F-5' GCATCCATCCCCACGAATAG 3'
	R-5' TGTAGAAGCGCACACCGAAG 3'
MD11G1028200	F-5' CGATTCCCGCTACGATTGGC 3'
	R-5' ACGCTAAATCGATCGCCGTG 3'
MD12G1138600	F-5' TCAAAGATCAAAGGGGTTCGG 3'
	R-5' GCGGTGGAGGGGCATATCTAG 3'
MD16G1129900	F-5' GGGGCGATCCTTCATCTGTC 3'
	R-5' TGCTCAGAAACAGTCCTGGC 3'
MD17G1031100	F-5' CGACCCAAGCTAGCCTCTAC 3'
	R-5' GCCGTACATGGGTGTCGTGG 3'
MD17G1051600	F-5' CCAGCGGAGGATCAGAAGAC 3'
	R-5' ACATCCGCGATAAGGACTGG 3'

## Sheet: Table S2
Supplementary Table 2. Expression profile of DEGs encoding AP2 family genes. Target DEGs are highlighted with dark red color.
Subfamily	Gene ID	FPKM										Annotation
		WT WF	172 WF	WT FS	172 FS	WT FF	172 FF	WT FC	172 FC	HF 4W WF	M9 4W HF
AP2	MD01G1040700	0.911414	0.804154	0.526665	0.184611	0.893894	2.32539	2.26897	8.6357	0.784912	0.328249	(at5g10510 : 560.0) Encodes an AP2-domain transcription factor involved in root stem cell identity and root development.; AINTEGUMENTA-like 6 (AIL6); CONTAINS InterPro DOMAIN/s: DNA-binding, integrase-type (InterPro:IPR016177), Pathogenesis-related transcriptional factor/ERF, DNA-binding (InterPro:IPR001471); BEST Arabidopsis thaliana protein match is: AINTEGUMENTA-like 7 (TAIR:AT5G65510.1). & (l…
	MD02G1176000	24.1906	27.757	36.9145	25.571	39.2125	28.492	32.4161	22.935	18.6921	27.1691	(at4g36920 : 341.0) Encodes a floral homeotic gene, a member of the AP2/EREBP (ethylene responsive element binding protein) class of transcription factors and is involved in the specification of floral organ identity, establishment of floral meristem identity, suppression of floral meristem indeterminancy, and development of the ovule and seed coat. AP2 also has a role in controlling seed mass. D…
	MD02G1190000	11.78	7.18166	11.0296	3.28446	15.1609	5.30222	11.0187	4.16936	7.26928	5.01186	(loc_os03g12950.1 : 409.0) no description available & (at4g37750 : 387.0) ANT is required for control of cell proliferation and encodes a putative transcriptional regulator similar to AP2. Loss of function alleles have reduced fertility, abnormal ovules and abnormal lateral organs. Expressed specifically in the chalaza and in floral organ primordia.; AINTEGUMENTA (ANT); CONTAINS InterPro DOMAIN/s…
	MD02G1265300	0.75232	2.30717	1.27394	7.93131	0.141767	5.94187	1.39323	5.6333	0.758692	1.33172	(at3g54320 : 315.0) WRINKLED1 encodes transcription factor of the AP2/ERWEBP class. Protein has two plant-specific (AP2/EREB) DNA-binding domains and is involved in the control of storage compound biosynthesis in Arabidopsis. Mutants have wrinkled seed phenotype, due to a defect in the incorporation of sucrose and glucose into triacylglycerols. Transgenic sGsL plants (21-day-old) grown on 6% sucr…
	MD03G1034300	1.98494	4.6254	1.25826	1.94296	0.970472	2.05862	0.622233	2.33045	6.8239	0.210652	(loc_os03g56050.1 : 165.0) no description available & (at4g37750 : 162.0) ANT is required for control of cell proliferation and encodes a putative transcriptional regulator similar to AP2. Loss of function alleles have reduced fertility, abnormal ovules and abnormal lateral organs. Expressed specifically in the chalaza and in floral organ primordia.; AINTEGUMENTA (ANT); CONTAINS InterPro DOMAIN/s…
	MD03G1107900	5.26552	5.34318	4.71484	6.01461	2.85215	6.47681	2.9683	4.51454	5.5762	3.24375	(at2g28550 : 332.0) related to AP2.7 (RAP2.7); CONTAINS InterPro DOMAIN/s: DNA-binding, integrase-type (InterPro:IPR016177), Pathogenesis-related transcriptional factor/ERF, DNA-binding (InterPro:IPR001471); BEST Arabidopsis thaliana protein match is: target of early activation tagged (EAT) 2 (TAIR:AT5G60120.1). & (loc_os05g03040.1 : 312.0) no description available & (q8lsn2|bbm2_brana : 152.0) P…
	MD04G1105200	1.36755	0.331986	1.12926	0.375663	1.07963	0.955515	1.89943	2.37524	1.18512	0.838866	(loc_os05g03040.1 : 310.0) no description available & (at2g28550 : 302.0) related to AP2.7 (RAP2.7); CONTAINS InterPro DOMAIN/s: DNA-binding, integrase-type (InterPro:IPR016177), Pathogenesis-related transcriptional factor/ERF, DNA-binding (InterPro:IPR001471); BEST Arabidopsis thaliana protein match is: target of early activation tagged (EAT) 2 (TAIR:AT5G60120.1). & (q8lsn2|bbm2_brana : 150.0) P…
	MD05G1162100	3.89319	8.36712	4.03088	3.25911	3.16109	5.73795	1.28975	7.6127	8.00908	0.517792	(loc_os03g56050.1 : 178.0) no description available & (at4g37750 : 171.0) ANT is required for control of cell proliferation and encodes a putative transcriptional regulator similar to AP2. Loss of function alleles have reduced fertility, abnormal ovules and abnormal lateral organs. Expressed specifically in the chalaza and in floral organ primordia.; AINTEGUMENTA (ANT); CONTAINS InterPro DOMAIN/s…
	MD07G1054100	1.57341	4.25382	2.65385	3.06546	0.191576	2.24357	1.90716	7.07022	0.494127	6.26498	(at3g54320 : 290.0) WRINKLED1 encodes transcription factor of the AP2/ERWEBP class. Protein has two plant-specific (AP2/EREB) DNA-binding domains and is involved in the control of storage compound biosynthesis in Arabidopsis. Mutants have wrinkled seed phenotype, due to a defect in the incorporation of sucrose and glucose into triacylglycerols. Transgenic sGsL plants (21-day-old) grown on 6% sucr…
	MD08G1077100	14.4877	6.07574	12.0155	8.61212	8.0063	4.57169	2.88944	2.3565	4.69285	2.1871	(loc_os03g12950.1 : 483.0) no description available & (at4g37750 : 442.0) ANT is required for control of cell proliferation and encodes a putative transcriptional regulator similar to AP2. Loss of function alleles have reduced fertility, abnormal ovules and abnormal lateral organs. Expressed specifically in the chalaza and in floral organ primordia.; AINTEGUMENTA (ANT); CONTAINS InterPro DOMAIN/s…
	MD09G1228500	0.27961	1.40047	3.18492	14.1036	0	1.23396	0.247579	1.08801	0.10727	2.93915	(loc_os09g25600.1 : 380.0) no description available & (at1g16060 : 371.0) Encodes ADAP, an AP2-domain protein that interacts with ARIA. ADAP is a positive regulator of the ABA response and is also involved in regulating seedling growth.; ARIA-interacting double AP2 domain protein (ADAP); CONTAINS InterPro DOMAIN/s: DNA-binding, integrase-type (InterPro:IPR016177), Pathogenesis-related transcripti…
	MD11G1121200	0.669529	1.76208	0.377279	2.90629	0.403184	1.55443	0.554285	1.54662	0.286551	1.34841	(at2g28550 : 351.0) related to AP2.7 (RAP2.7); CONTAINS InterPro DOMAIN/s: DNA-binding, integrase-type (InterPro:IPR016177), Pathogenesis-related transcriptional factor/ERF, DNA-binding (InterPro:IPR001471); BEST Arabidopsis thaliana protein match is: target of early activation tagged (EAT) 2 (TAIR:AT5G60120.1). & (loc_os05g03040.1 : 326.0) no description available & (q8lsn2|bbm2_brana : 151.0) P…
	MD12G1125900	1.33129	0.791451	3.4486	0.288381	4.09497	0.480262	1.62335	0.492244	0.535538	1.29738	(loc_os07g13170.2 : 261.0) no description available & (at2g28550 : 259.0) related to AP2.7 (RAP2.7); CONTAINS InterPro DOMAIN/s: DNA-binding, integrase-type (InterPro:IPR016177), Pathogenesis-related transcriptional factor/ERF, DNA-binding (InterPro:IPR001471); BEST Arabidopsis thaliana protein match is: target of early activation tagged (EAT) 2 (TAIR:AT5G60120.1). & (q8lsn2|bbm2_brana : 127.0) P…
	MD13G1252700	1.35718	1.29682	1.12616	1.20159	2.28199	1.93335	2.06205	1.58067	1.29973	0.746277	(at5g57390 : 412.0) Encodes a member of the AP2 family of transcriptional regulators.May be involved in germination and seedling growth. Mutants are resistant to ABA analogs and are resistant to high nitrogen concentrations.essential for the developmental transition between the embryonic and vegetative phases in plants.Overexpression results in the formation of somatic embryos on cotyledons.; AIN…
	MD14G1076000	4.0729	1.98294	1.66745	0.75651	1.40682	1.07891	1.25811	1.16997	1.38938	1.57208	(at2g41710 : 400.0) Integrase-type DNA-binding superfamily protein; FUNCTIONS IN: DNA binding, sequence-specific DNA binding transcription factor activity; INVOLVED IN: regulation of transcription, DNA-dependent; LOCATED IN: nucleus; EXPRESSED IN: 22 plant structures; EXPRESSED DURING: 13 growth stages; CONTAINS InterPro DOMAIN/s: DNA-binding, integrase-type (InterPro:IPR016177), Pathogenesis-rel…
	MD15G1064600	3.58147	2.21011	2.31837	1.91503	3.02873	1.21919	1.95313	1.67294	1.40653	0.71348	(loc_os03g12950.1 : 470.0) no description available & (at4g37750 : 429.0) ANT is required for control of cell proliferation and encodes a putative transcriptional regulator similar to AP2. Loss of function alleles have reduced fertility, abnormal ovules and abnormal lateral organs. Expressed specifically in the chalaza and in floral organ primordia.; AINTEGUMENTA (ANT); CONTAINS InterPro DOMAIN/s…
	MD15G1286400	20.8804	39.7079	24.2801	36.6079	34.6122	36.9344	19.4451	28.568	28.5822	12.2044	(at4g36920 : 345.0) Encodes a floral homeotic gene, a member of the AP2/EREBP (ethylene responsive element binding protein) class of transcription factors and is involved in the specification of floral organ identity, establishment of floral meristem identity, suppression of floral meristem indeterminancy, and development of the ovule and seed coat. AP2 also has a role in controlling seed mass. D…
	MD15G1310900	0.294691	0.38689	0.311606	0.188844	0.45982	1.18731	1.20975	6.13849	0.293109	0.0797482	(at5g10510 : 581.0) Encodes an AP2-domain transcription factor involved in root stem cell identity and root development.; AINTEGUMENTA-like 6 (AIL6); CONTAINS InterPro DOMAIN/s: DNA-binding, integrase-type (InterPro:IPR016177), Pathogenesis-related transcriptional factor/ERF, DNA-binding (InterPro:IPR001471); BEST Arabidopsis thaliana protein match is: AINTEGUMENTA-like 7 (TAIR:AT5G65510.1). & (l…
	MD17G1226700	7.4101	12.9816	22.4167	32.9093	1.02743	7.30398	1.47182	3.53464	16.6523	16.3322	(loc_os09g25600.1 : 329.0) no description available & (at1g16060 : 326.0) Encodes ADAP, an AP2-domain protein that interacts with ARIA. ADAP is a positive regulator of the ABA response and is also involved in regulating seedling growth.; ARIA-interacting double AP2 domain protein (ADAP); CONTAINS InterPro DOMAIN/s: DNA-binding, integrase-type (InterPro:IPR016177), Pathogenesis-related transcripti…
DREB	MD01G1083000	108.07	91.5374	141.033	90.8254	120.882	83.9276	88.6505	35.8549	283.439	178.357	(at1g01250 : 169.0) encodes a member of the DREB subfamily A-4 of ERF/AP2 transcription factor family. The protein contains one AP2 domain. There are 17 members in this subfamily including TINY.; Integrase-type DNA-binding superfamily protein; FUNCTIONS IN: DNA binding, sequence-specific DNA binding transcription factor activity; INVOLVED IN: regulation of transcription, DNA-dependent; LOCATED IN…
	MD01G1158600	2.32746	2.89254	5.03992	6.2652	5.38507	5.48295	3.38879	4.45588	4.22086	21.6902	(at5g05410 : 149.0) Encodes a transcription factor that specifically binds to DRE/CRT cis elements (responsive to drought and low-temperature stress). Belongs to the DREB subfamily A-2 of ERF/AP2 transcription factor family (DREB2A). There are eight members in this subfamily including DREB2B. The protein contains one AP2 domain. Overexpression of transcriptional activation domain of DREB2A result…
	MD01G1196100	1.90748	6.09452	6.14792	10.6217	0.0938626	1.79789	0.203578	0.312328	1.49086	10.0438	(at4g25490 : 224.0) Transcriptional activator that binds to the DRE/CRT regulatory element and induces COR (cold-regulated) gene expression increasing plant freezing tolerance. It encodes a member of the DREB subfamily A-1 of ERF/AP2 transcription factor family (CBF1). The protein contains one AP2 domain. There are six members in this subfamily, including CBF1, CBF2, and CBF3. This gene is involv…
	MD02G1060200	42.53	85.4572	79.1338	126.781	38.6754	55.9554	61.6725	36.5578	10.1398	76.0606	(at5g11590 : 196.0) encodes a member of the DREB subfamily A-4 of ERF/AP2 transcription factor family. The protein contains one AP2 domain. There are 17 members in this subfamily including TINY.; TINY2 (TINY2); FUNCTIONS IN: DNA binding, sequence-specific DNA binding transcription factor activity; INVOLVED IN: regulation of transcription, DNA-dependent; LOCATED IN: nucleus; EXPRESSED IN: shoot ap…
	MD02G1096500	1.89703	11.1224	1.26985	7.33925	0.290786	2.81781	0.421305	0.335378	0.0770234	25.4431	(at1g19210 : 169.0) encodes a member of the DREB subfamily A-5 of ERF/AP2 transcription factor family. The protein contains one AP2 domain. There are 15 members in this subfamily including RAP2.1, RAP2.9 and RAP2.10.; Integrase-type DNA-binding superfamily protein; FUNCTIONS IN: DNA binding, sequence-specific DNA binding transcription factor activity; INVOLVED IN: regulation of transcription, DNA…
	MD02G1176200	2.40955	10.3315	1.77443	8.86023	1.94226	9.37434	9.81876	13.4829	0.322416	15.3688	(at5g67190 : 183.0) encodes a member of the DREB subfamily A-5 of ERF/AP2 transcription factor family. The protein contains one AP2 domain. There are 16 members in this subfamily including RAP2.1, RAP2.9 and RAP2.10.; DREB and EAR motif protein 2 (DEAR2); FUNCTIONS IN: DNA binding, sequence-specific DNA binding transcription factor activity; INVOLVED IN: regulation of transcription, DNA-dependent…
	MD02G1217800	14.8274	15.1332	9.8652	11.1676	11.7171	13.1387	10.9593	14.8207	12.8142	11.3098	(at3g60490 : 84.3) encodes a member of the DREB subfamily A-4 of ERF/AP2 transcription factor family. The protein contains one AP2 domain. There are 17 members in this subfamily including TINY.; Integrase-type DNA-binding superfamily protein; FUNCTIONS IN: DNA binding, sequence-specific DNA binding transcription factor activity; INVOLVED IN: regulation of transcription, DNA-dependent; LOCATED IN:…
	MD02G1217900	18.5146	10.2393	13.3881	5.47404	21.6689	11.1619	27.3967	19.8362	5.27548	2.63627	(at2g44940 : 211.0) encodes a member of the DREB subfamily A-4 of ERF/AP2 transcription factor family. The protein contains one AP2 domain. There are 17 members in this subfamily including TINY.; Integrase-type DNA-binding superfamily protein; FUNCTIONS IN: DNA binding, sequence-specific DNA binding transcription factor activity; INVOLVED IN: regulation of transcription, DNA-dependent; LOCATED IN…
	MD04G1067700	1.09475	3.98065	2.21818	19.1855	0.0877234	2.31779	1.04944	0.469702	1.80176	11.0297	(at1g12630 : 152.0) encodes a member of the DREB subfamily A-4 of ERF/AP2 transcription factor family. The protein contains one AP2 domain. There are 17 members in this subfamily including TINY.; Integrase-type DNA-binding superfamily protein; FUNCTIONS IN: DNA binding, transcription activator activity, sequence-specific DNA binding transcription factor activity; INVOLVED IN: regulation of transc…
	MD06G1053600	1.66058	4.03461	1.93367	1.64534	1.78431	6.06805	3.48536	7.68577	3.89652	3.71519	(loc_os02g43970.1 : 145.0) no description available & (at5g11590 : 137.0) encodes a member of the DREB subfamily A-4 of ERF/AP2 transcription factor family. The protein contains one AP2 domain. There are 17 members in this subfamily including TINY.; TINY2 (TINY2); FUNCTIONS IN: DNA binding, sequence-specific DNA binding transcription factor activity; INVOLVED IN: regulation of transcription, DNA-…
	MD06G1072200	1.87136	8.6394	13.1274	23.8372	2.52719	6.39808	1.40586	1.02455	0.0251481	2.10004	(at1g12610 : 164.0) Encodes a member of the DREB subfamily A-1 of ERF/AP2 transcription factor family (DDF1). The protein contains one AP2 domain. There are six members in this subfamily, including CBF1, CBF2, and CBF3. Overexpression of this gene results in delayed flowering and dwarfism, reduction of gibberellic acid biosynthesis, and increased tolerance to high levels of salt. This gene is exp…
	MD06G1072300	0.348349	1.13738	2.27794	2.74222	0.0202457	0.35451	0	0.0647042	0.09507	29.7034	(at4g25480 : 195.0) encodes a member of the DREB subfamily A-1 of ERF/AP2 transcription factor family (CBF3). The protein contains one AP2 domain. There are six members in this subfamily, including CBF1, CBF2, and CBF3. This gene is involved in response to low temperature and abscisic acid.; dehydration response element B1A (DREB1A); CONTAINS InterPro DOMAIN/s: DNA-binding, integrase-type (InterP…
	MD06G1105500	30.2389	34.4906	66.9333	107.597	68.0025	72.7614	75.7684	34.5113	18.3395	67.0156	(at1g64380 : 184.0) encodes a member of the DREB subfamily A-6 of ERF/AP2 transcription factor family. The protein contains one AP2 domain. There are 8 members in this subfamily including RAP2.4.; Integrase-type DNA-binding superfamily protein; CONTAINS InterPro DOMAIN/s: DNA-binding, integrase-type (InterPro:IPR016177), Pathogenesis-related transcriptional factor/ERF, DNA-binding (InterPro:IPR00…
	MD07G1099400	3.57079	10.5056	13.9234	21.4185	27.3747	33.2588	22.5775	13.6714	1.75092	0.316858	(at2g44940 : 201.0) encodes a member of the DREB subfamily A-4 of ERF/AP2 transcription factor family. The protein contains one AP2 domain. There are 17 members in this subfamily including TINY.; Integrase-type DNA-binding superfamily protein; FUNCTIONS IN: DNA binding, sequence-specific DNA binding transcription factor activity; INVOLVED IN: regulation of transcription, DNA-dependent; LOCATED IN…
	MD07G1151700	7.24292	4.67299	9.7738	3.17797	6.28258	1.62667	7.15999	0.681597	56.3251	53.6189	(at1g01250 : 174.0) encodes a member of the DREB subfamily A-4 of ERF/AP2 transcription factor family. The protein contains one AP2 domain. There are 17 members in this subfamily including TINY.; Integrase-type DNA-binding superfamily protein; FUNCTIONS IN: DNA binding, sequence-specific DNA binding transcription factor activity; INVOLVED IN: regulation of transcription, DNA-dependent; LOCATED IN…
	MD07G1262900	1.33601	3.59731	1.98408	5.09048	0.0621942	2.78976	0.480338	0.578514	0.835031	3.66184	(at5g51990 : 223.0) encodes a member of the DREB subfamily A-1 of ERF/AP2 transcription factor family (CBF4). The protein contains one AP2 domain. There are six members in this subfamily, including CBF1, CBF2, and CBF3. This gene is involved in response to drought stress and abscisic acid treatment, but not to low temperature.; C-repeat-binding factor 4 (CBF4); FUNCTIONS IN: DNA binding, transcri…
	MD07G1263200	2.35168	3.25995	5.20775	14.2379	0.066068	1.25401	1.48629	0.576333	6.22096	16.8218	(at5g52020 : 132.0) encodes a member of the DREB subfamily A-4 of ERF/AP2 transcription factor family. The protein contains one AP2 domain. There are 17 members in this subfamily including TINY.; Integrase-type DNA-binding superfamily protein; FUNCTIONS IN: DNA binding, transcription activator activity, sequence-specific DNA binding transcription factor activity; INVOLVED IN: defense response to …
	MD08G1096000	1.11482	1.54134	3.70518	4.13761	1.26057	1.82323	1.33815	1.12453	3.53368	2.46019	(at2g23340 : 156.0) encodes a member of the DREB subfamily A-5 of ERF/AP2 transcription factor family. The protein contains one AP2 domain. There are 16 members in this subfamily including RAP2.1, RAP2.9 and RAP2.10.; DREB and EAR motif protein 3 (DEAR3); FUNCTIONS IN: DNA binding, sequence-specific DNA binding transcription factor activity; INVOLVED IN: regulation of transcription, DNA-dependent…
	MD08G1114100	8.00569	22.1057	8.05179	32.4892	7.01485	29.15	33.6485	39.3285	7.33409	3.54416	(at5g11590 : 216.0) encodes a member of the DREB subfamily A-4 of ERF/AP2 transcription factor family. The protein contains one AP2 domain. There are 17 members in this subfamily including TINY.; TINY2 (TINY2); FUNCTIONS IN: DNA binding, sequence-specific DNA binding transcription factor activity; INVOLVED IN: regulation of transcription, DNA-dependent; LOCATED IN: nucleus; EXPRESSED IN: shoot ap…
	MD08G1166100	0.412186	1.48424	0.598216	6.85813	0	0.277648	0.048046	0.0249105	0.0232723	2.30309	(at1g21910 : 121.0) encodes a member of the DREB subfamily A-5 of ERF/AP2 transcription factor family. The protein contains one AP2 domain. There are 15 members in this subfamily including RAP2.1, RAP2.9 and RAP2.10.; Integrase-type DNA-binding superfamily protein; FUNCTIONS IN: DNA binding, sequence-specific DNA binding transcription factor activity; INVOLVED IN: regulation of transcription, DNA…
	MD08G1180200	87.4106	132.482	61.1884	131.469	49.1203	110.815	112.557	142.542	62.3948	82.2774	(at1g78080 : 248.0) Encodes a member of the DREB subfamily A-6 of ERF/AP2 transcription factor family (RAP2.4). The protein contains one AP2 domain. Role in mediating light and ethylene signaling.; related to AP2 4 (RAP2.4); CONTAINS InterPro DOMAIN/s: DNA-binding, integrase-type (InterPro:IPR016177), Pathogenesis-related transcriptional factor/ERF, DNA-binding (InterPro:IPR001471); BEST Arabidop…
	MD09G1206700	38.6611	11.6017	30.8718	12.9951	28.308	11.6897	18.4541	6.3422	9.02269	13.5728	(at5g11590 : 173.0) encodes a member of the DREB subfamily A-4 of ERF/AP2 transcription factor family. The protein contains one AP2 domain. There are 17 members in this subfamily including TINY.; TINY2 (TINY2); FUNCTIONS IN: DNA binding, sequence-specific DNA binding transcription factor activity; INVOLVED IN: regulation of transcription, DNA-dependent; LOCATED IN: nucleus; EXPRESSED IN: shoot ap…
	MD12G1179500	0.394714	0.639661	2.51718	0.368321	1.93684	0.470193	0.822366	0.436721	0.865675	0.384569	(loc_os01g07120.2 : 156.0) no description available & (at3g11020 : 147.0) encodes a member of the DREB subfamily A-2 of ERF/AP2 transcription factor family (DREB2B). The protein contains one AP2 domain. There are eight members in this subfamily including DREB2A.; DRE/CRT-binding protein 2B (DREB2B); CONTAINS InterPro DOMAIN/s: DNA-binding, integrase-type (InterPro:IPR016177), Pathogenesis-related…
	MD14G1127700	2.77803	6.39669	3.24336	5.06055	1.99997	9.36329	5.58458	4.29069	1.40604	27.8723	(at1g64380 : 170.0) encodes a member of the DREB subfamily A-6 of ERF/AP2 transcription factor family. The protein contains one AP2 domain. There are 8 members in this subfamily including RAP2.4.; Integrase-type DNA-binding superfamily protein; CONTAINS InterPro DOMAIN/s: DNA-binding, integrase-type (InterPro:IPR016177), Pathogenesis-related transcriptional factor/ERF, DNA-binding (InterPro:IPR00…
	MD15G1078900	5.33188	6.52985	16.3548	24.848	11.9149	28.1361	15.2911	14.0407	14.6417	40.5259	(at5g67190 : 160.0) encodes a member of the DREB subfamily A-5 of ERF/AP2 transcription factor family. The protein contains one AP2 domain. There are 16 members in this subfamily including RAP2.1, RAP2.9 and RAP2.10.; DREB and EAR motif protein 2 (DEAR2); FUNCTIONS IN: DNA binding, sequence-specific DNA binding transcription factor activity; INVOLVED IN: regulation of transcription, DNA-dependent…
	MD15G1093800	4.1121	5.95042	3.60434	12.3689	2.25573	5.62752	2.96192	4.37815	1.55275	5.92054	(at5g11590 : 179.0) encodes a member of the DREB subfamily A-4 of ERF/AP2 transcription factor family. The protein contains one AP2 domain. There are 17 members in this subfamily including TINY.; TINY2 (TINY2); FUNCTIONS IN: DNA binding, sequence-specific DNA binding transcription factor activity; INVOLVED IN: regulation of transcription, DNA-dependent; LOCATED IN: nucleus; EXPRESSED IN: shoot ap…
	MD15G1193700	8.5709	9.63898	11.6653	18.2071	6.88066	7.12366	7.2684	2.08435	23.5495	15.4381	(at5g11590 : 199.0) encodes a member of the DREB subfamily A-4 of ERF/AP2 transcription factor family. The protein contains one AP2 domain. There are 17 members in this subfamily including TINY.; TINY2 (TINY2); FUNCTIONS IN: DNA binding, sequence-specific DNA binding transcription factor activity; INVOLVED IN: regulation of transcription, DNA-dependent; LOCATED IN: nucleus; EXPRESSED IN: shoot ap…
	MD15G1221100	10.7906	21.7136	7.09707	29.4544	2.2166	15.7356	4.6033	2.84635	2.10665	40.2919	(at1g19210 : 181.0) encodes a member of the DREB subfamily A-5 of ERF/AP2 transcription factor family. The protein contains one AP2 domain. There are 15 members in this subfamily including RAP2.1, RAP2.9 and RAP2.10.; Integrase-type DNA-binding superfamily protein; FUNCTIONS IN: DNA binding, sequence-specific DNA binding transcription factor activity; INVOLVED IN: regulation of transcription, DNA…
	MD15G1286600	8.40831	5.13159	11.0513	13.9494	6.75094	8.26729	5.03289	4.84201	6.90261	14.8601	(at2g23340 : 186.0) encodes a member of the DREB subfamily A-5 of ERF/AP2 transcription factor family. The protein contains one AP2 domain. There are 16 members in this subfamily including RAP2.1, RAP2.9 and RAP2.10.; DREB and EAR motif protein 3 (DEAR3); FUNCTIONS IN: DNA binding, sequence-specific DNA binding transcription factor activity; INVOLVED IN: regulation of transcription, DNA-dependent…
	MD15G1326800	9.78703	10.5417	5.1477	11.9954	4.40929	23.0608	12.2954	25.287	98.2149	45.8939	(at1g78080 : 179.0) Encodes a member of the DREB subfamily A-6 of ERF/AP2 transcription factor family (RAP2.4). The protein contains one AP2 domain. Role in mediating light and ethylene signaling.; related to AP2 4 (RAP2.4); CONTAINS InterPro DOMAIN/s: DNA-binding, integrase-type (InterPro:IPR016177), Pathogenesis-related transcriptional factor/ERF, DNA-binding (InterPro:IPR001471); BEST Arabidop…
	MD15G1352400	0.37352	2.04859	1.22928	11.6076	0.0721282	0.36277	0.131825	0.0383389	0.0529082	1.8798	(at1g21910 : 140.0) encodes a member of the DREB subfamily A-5 of ERF/AP2 transcription factor family. The protein contains one AP2 domain. There are 15 members in this subfamily including RAP2.1, RAP2.9 and RAP2.10.; Integrase-type DNA-binding superfamily protein; FUNCTIONS IN: DNA binding, sequence-specific DNA binding transcription factor activity; INVOLVED IN: regulation of transcription, DNA…
	MD15G1365500	57.6251	104.219	57.2496	163.184	32.2484	76.1348	59.7329	87.1542	64.1179	78.1221	(at1g78080 : 224.0) Encodes a member of the DREB subfamily A-6 of ERF/AP2 transcription factor family (RAP2.4). The protein contains one AP2 domain. Role in mediating light and ethylene signaling.; related to AP2 4 (RAP2.4); CONTAINS InterPro DOMAIN/s: DNA-binding, integrase-type (InterPro:IPR016177), Pathogenesis-related transcriptional factor/ERF, DNA-binding (InterPro:IPR001471); BEST Arabidop…
	MD15G1396900	0.0567916	0.0812555	0.572936	2.18326	0.212388	0.165275	0.0637074	0.134421	0.557981	0.690676	(at1g71450 : 193.0) encodes a member of the DREB subfamily A-4 of ERF/AP2 transcription factor family. The protein contains one AP2 domain. There are 17 members in this subfamily including TINY.; Integrase-type DNA-binding superfamily protein; FUNCTIONS IN: DNA binding, sequence-specific DNA binding transcription factor activity; INVOLVED IN: regulation of transcription, DNA-dependent; LOCATED IN…
	MD17G1089700	6.1804	4.32005	6.73816	4.30451	7.80342	4.04339	6.44966	4.3572	8.93528	8.63536	(at5g05410 : 114.0) Encodes a transcription factor that specifically binds to DRE/CRT cis elements (responsive to drought and low-temperature stress). Belongs to the DREB subfamily A-2 of ERF/AP2 transcription factor family (DREB2A). There are eight members in this subfamily including DREB2B. The protein contains one AP2 domain. Overexpression of transcriptional activation domain of DREB2A result…
ERF	MD01G1075400	1.44111	1.69129	2.53094	1.15193	1.97154	1.25775	2.31358	2.4513	0.078945	1.44667	(at2g46310 : 148.0) CRF5 encodes one of the six cytokinin response factors. It is transcriptionally upregulated in response to cytokinin. CRF5 belongs to the AP2/ERF superfamily of the transcriptional factors. CRF proteins rapidly relocalize to the nucleus in response to cytokinin. Analysis of loos-of-function mutants revealed that the CRFs function redundantly to regulate the development of embr…
	MD01G1177000	3.25049	2.0251	8.03639	6.86746	1.24026	1.01142	1.35555	1.03153	8.03364	6.34308	(q40479|erf2_tobac : 181.0) Ethylene-responsive transcription factor 2 (Ethylene-responsive element-binding factor 2) (EREBP-2) (NtERF2) - Nicotiana tabacum (Common tobacco) & (loc_os02g43790.1 : 142.0) no description available & (at4g17500 : 140.0) Encodes a member of the ERF (ethylene response factor) subfamily B-3 of ERF/AP2 transcription factor family (ATERF-1). The protein contains one AP2 d…
	MD01G1177100	27.7932	42.5133	49.049	77.3725	14.2597	50.9354	24.517	40.274	32.5331	74.9064	(q40478|erf5_tobac : 180.0) Ethylene-responsive transcription factor 5 (Ethylene-responsive element-binding factor 5 homolog) (EREBP-4) (NtERF4) - Nicotiana tabacum (Common tobacco) & (at5g51190 : 177.0) encodes a member of the ERF (ethylene response factor) subfamily B-3 of ERF/AP2 transcription factor family. The protein contains one AP2 domain. There are 18 members in this subfamily including …
	MD01G1177200	12.0137	15.9219	74.3966	68.7269	17.1742	24.188	14.6035	25.3852	94.7779	17.4764	(at5g07580 : 153.0) encodes a member of the ERF (ethylene response factor) subfamily B-3 of ERF/AP2 transcription factor family. The protein contains one AP2 domain. There are 18 members in this subfamily including ATERF-1, ATERF-2, AND ATERF-5.; Integrase-type DNA-binding superfamily protein; CONTAINS InterPro DOMAIN/s: DNA-binding, integrase-type (InterPro:IPR016177), Pathogenesis-related trans…
	MD01G1214500	3.2656	2.27926	3.21521	1.10274	3.72527	1.04118	4.85245	2.1337	0.987757	5.06838	(at4g27950 : 174.0) encodes a member of the ERF (ethylene response factor) subfamily B-5 of ERF/AP2 transcription factor family. The protein contains one AP2 domain. There are 7 members in this subfamily.; cytokinin response factor 4 (CRF4); CONTAINS InterPro DOMAIN/s: DNA-binding, integrase-type (InterPro:IPR016177), Pathogenesis-related transcriptional factor/ERF, DNA-binding (InterPro:IPR00147…
	MD02G1030900	13.3337	4.15327	64.427	6.73996	24.5588	1.51142	4.41582	0.201415	19.9447	28.0216	(at1g15360 : 228.0) Encodes a member of the ERF (ethylene response factor) subfamily B-6 of ERF/AP2 transcription factor family. The protein contains one AP2 domain. There are 12 members in this subfamily including RAP2.11. This gene is involved in wax biosynthesis. Over-expression of the gene results in glossy leaf phenotype and increased drought tolerance. Two closely related genes, AT5G25390 a…
	MD03G1049900	4.38511	4.98655	3.58965	10.9305	4.36855	6.50783	23.5484	3.98312	5.06685	62.0779	(at5g53290 : 93.2) encodes a member of the ERF (ethylene response factor) subfamily B-5 of ERF/AP2 transcription factor family. The protein contains one AP2 domain. There are 7 members in this subfamily.; cytokinin response factor 3 (CRF3); CONTAINS InterPro DOMAIN/s: DNA-binding, integrase-type (InterPro:IPR016177), Pathogenesis-related transcriptional factor/ERF, DNA-binding (InterPro:IPR001471…
	MD03G1194300	71.2455	53.6513	53.0984	43.6092	49.0734	44.887	90.446	52.6286	55.8126	73.9856	(q9sxs8|erf3_tobac : 97.4) Ethylene-responsive transcription factor 3 (Ethylene-responsive element-binding factor 3 homolog) (EREBP-5) (NtERF5) - Nicotiana tabacum (Common tobacco) & (at3g20310 : 87.8) Encodes a member of the ERF (ethylene response factor) subfamily B-1 of ERF/AP2 transcription factor family (ATERF-7). The protein contains one AP2 domain. Phosphorylated by PKS3 in vitro. Involved…
	MD03G1231800	102.271	158.725	115.153	252.38	78.7158	134.841	145.763	151.642	68.4146	59.7695	(at3g15210 : 100.0) Encodes a member of the ERF (ethylene response factor) subfamily B-1 of ERF/AP2 transcription factor family (ATERF-4). The protein contains one AP2 domain. Acts as a negative regulator of JA-responsive defense gene expression and resistance to the necrotrophic fungal pathogen Fusarium oxysporum and antagonizes JA inhibition of root elongation.; ethylene responsive element bind…
	MD04G1058000	13.3628	11.7051	18.5517	23.2172	6.73091	15.666	7.49411	6.75928	17.964	33.5825	(at4g17500 : 195.0) Encodes a member of the ERF (ethylene response factor) subfamily B-3 of ERF/AP2 transcription factor family (ATERF-1). The protein contains one AP2 domain. There are 18 members in this subfamily including ATERF-1, ATERF-2, AND ATERF-5.; ethylene responsive element binding factor 1 (ERF-1); CONTAINS InterPro DOMAIN/s: DNA-binding, integrase-type (InterPro:IPR016177), Pathogenes…
	MD04G1058200	11.9888	18.7052	27.5786	30.7436	7.17899	17.0758	12.1475	9.71563	4.07245	69.3307	(at5g47230 : 165.0) encodes a member of the ERF (ethylene response factor) subfamily B-3 of ERF/AP2 transcription factor family (ATERF-5). The protein contains one AP2 domain. There are 18 members in this subfamily including ATERF-1, ATERF-2, AND ATERF-5.; ethylene responsive element binding factor 5 (ERF5); CONTAINS InterPro DOMAIN/s: DNA-binding, integrase-type (InterPro:IPR016177), Pathogenesi…
	MD05G1080900	16.0774	18.9386	13.5507	23.4185	2.1641	13.5553	4.44601	2.19672	2.33847	156.223	(at4g34410 : 139.0) encodes a member of the ERF (ethylene response factor) subfamily B-3 of ERF/AP2 transcription factor family. The protein contains one AP2 domain. There are 18 members in this subfamily including ATERF-1, ATERF-2, AND ATERF-5.; redox responsive transcription factor 1 (RRTF1); CONTAINS InterPro DOMAIN/s: DNA-binding, integrase-type (InterPro:IPR016177), Pathogenesis-related tran…
	MD05G1198700	0.167204	0.248755	0.195424	0.448346	0.0221027	3.51382	0.343517	1.34573	1.32267	0.0214789	(at3g23240 : 170.0) encodes a member of the ERF (ethylene response factor) subfamily B-3 of ERF/AP2 transcription factor family (ERF1). The protein contains one AP2 domain. There are 18 members in this subfamily including ATERF-1, ATERF-2, AND ATERF-5. EREBP like protein that binds GCC box of ethylene regulated promoters such as basic chitinases. Constitutive expression of ERF1 phenocopies ethyle…
	MD05G1204300	13.8931	2.93543	10.7198	4.27415	5.4687	2.03861	4.47309	2.63351	16.4091	2.84096	(q9sxs8|erf3_tobac : 84.7) Ethylene-responsive transcription factor 3 (Ethylene-responsive element-binding factor 3 homolog) (EREBP-5) (NtERF5) - Nicotiana tabacum (Common tobacco) & (loc_os05g41760.1 : 84.7) no description available & (reliability: 100.0) & (original description: no original description)
	MD05G1306900	0.958802	2.73317	0.94934	3.55025	0.463335	3.01927	1.2681	2.44088	0.429421	3.47664	(at5g47220 : 102.0) Encodes a member of the ERF (ethylene response factor) subfamily B-3 of ERF/AP2 transcription factor family (ATERF-2). The protein contains one AP2 domain. Functions as activator of GCC box帽dependent transcription. Positive regulator of JA-responsive defense genes and resistance to F. oxysporum and enhances JA inhibition of root elongation.; ethylene responsive element binding…
	MD05G1311400	49.2516	52.852	83.1767	113.11	29.2088	82.25	53.598	58.9646	107.247	129.626	(at5g44210 : 104.0) encodes a member of the ERF (ethylene response factor) subfamily B-1 of ERF/AP2 transcription factor family (ATERF-9). The protein contains one AP2 domain. There are 15 members in this subfamily including ATERF-3, ATERF-4, ATERF-7, and leafy petiole.; erf domain protein 9 (ERF9); FUNCTIONS IN: transcription repressor activity, DNA binding, sequence-specific DNA binding transcr…
	MD05G1311600	73.0193	36.1045	79.1265	66.6854	59.8732	42.4123	61.5737	26.4793	62.3383	64.653	(at1g28360 : 158.0) encodes a member of the ERF (ethylene response factor) subfamily B-1 of ERF/AP2 transcription factor family (ERF12). The protein contains one AP2 domain. There are 15 members in this subfamily including ATERF-3, ATERF-4, ATERF-7, and leafy petiole.; ERF domain protein 12 (ERF12); CONTAINS InterPro DOMAIN/s: DNA-binding, integrase-type (InterPro:IPR016177), Pathogenesis-related…
	MD06G1051800	12.9954	15.6043	12.5296	26.1932	3.73024	18.1421	6.69579	8.88033	23.8613	45.7667	(at4g17500 : 215.0) Encodes a member of the ERF (ethylene response factor) subfamily B-3 of ERF/AP2 transcription factor family (ATERF-1). The protein contains one AP2 domain. There are 18 members in this subfamily including ATERF-1, ATERF-2, AND ATERF-5.; ethylene responsive element binding factor 1 (ERF-1); CONTAINS InterPro DOMAIN/s: DNA-binding, integrase-type (InterPro:IPR016177), Pathogenes…
	MD06G1051900	17.0666	18.1002	29.8894	29.2572	10.3727	9.55159	10.9924	5.3837	5.48587	24.3704	(at5g47230 : 202.0) encodes a member of the ERF (ethylene response factor) subfamily B-3 of ERF/AP2 transcription factor family (ATERF-5). The protein contains one AP2 domain. There are 18 members in this subfamily including ATERF-1, ATERF-2, AND ATERF-5.; ethylene responsive element binding factor 5 (ERF5); CONTAINS InterPro DOMAIN/s: DNA-binding, integrase-type (InterPro:IPR016177), Pathogenesi…
	MD06G1100500	3.44661	5.81186	1.60478	1.751	1.87836	2.75824	7.59711	6.91285	0.596494	1.50303	(at4g23750 : 218.0) encodes a member of the ERF (ethylene response factor) subfamily B-5 of ERF/AP2 transcription factor family. The protein contains one AP2 domain. There are 7 members in this subfamily. Monopteros target gene.; cytokinin response factor 2 (CRF2); CONTAINS InterPro DOMAIN/s: DNA-binding, integrase-type (InterPro:IPR016177), Pathogenesis-related transcriptional factor/ERF, DNA-bi…
	MD06G1208700	0.136021	0.50127	0.0837983	3.05156	0.536632	6.49183	0.64348	0.84002	0.553868	0	(at5g19790 : 100.0) encodes a member of the ERF (ethylene response factor) subfamily B-6 of ERF/AP2 transcription factor family (RAP2.11). The protein contains one AP2 domain. There are 12 members in this subfamily including RAP2.11.; related to AP2 11 (RAP2.11); FUNCTIONS IN: DNA binding, sequence-specific DNA binding transcription factor activity; INVOLVED IN: regulation of transcription, DNA-d…
	MD07G1104900	1.77483	0.392599	4.52486	0.113164	4.38364	0.170566	2.20869	0.118419	0.0600576	27.3799	(q40479|erf2_tobac : 158.0) Ethylene-responsive transcription factor 2 (Ethylene-responsive element-binding factor 2) (EREBP-2) (NtERF2) - Nicotiana tabacum (Common tobacco) & (at2g44840 : 147.0) encodes a member of the ERF (ethylene response factor) subfamily B-3 of ERF/AP2 transcription factor family. The protein contains one AP2 domain. There are 18 members in this subfamily including ATERF-1,…
	MD07G1248400	20.5776	4.96281	39.4461	8.0681	14.5165	1.67939	7.92227	0.667086	2.92136	1.27337	(q40479|erf2_tobac : 174.0) Ethylene-responsive transcription factor 2 (Ethylene-responsive element-binding factor 2) (EREBP-2) (NtERF2) - Nicotiana tabacum (Common tobacco) & (loc_os04g46220.1 : 150.0) no description available & (at4g17500 : 147.0) Encodes a member of the ERF (ethylene response factor) subfamily B-3 of ERF/AP2 transcription factor family (ATERF-1). The protein contains one AP2 d…
	MD07G1248600	25.9575	42.4055	55.6113	96.3747	11.4265	41.5425	15.6752	18.5829	13.6883	49.0937	(q40478|erf5_tobac : 179.0) Ethylene-responsive transcription factor 5 (Ethylene-responsive element-binding factor 5 homolog) (EREBP-4) (NtERF4) - Nicotiana tabacum (Common tobacco) & (at5g51190 : 172.0) encodes a member of the ERF (ethylene response factor) subfamily B-3 of ERF/AP2 transcription factor family. The protein contains one AP2 domain. There are 18 members in this subfamily including …
	MD07G1248700	5.48756	7.11021	18.3832	36.024	3.85216	17.5871	6.01926	5.76344	17.8092	5.95553	(at5g07580 : 150.0) encodes a member of the ERF (ethylene response factor) subfamily B-3 of ERF/AP2 transcription factor family. The protein contains one AP2 domain. There are 18 members in this subfamily including ATERF-1, ATERF-2, AND ATERF-5.; Integrase-type DNA-binding superfamily protein; CONTAINS InterPro DOMAIN/s: DNA-binding, integrase-type (InterPro:IPR016177), Pathogenesis-related trans…
	MD07G1284200	2.98289	2.28848	2.08102	2.34858	0.584121	0.758703	1.41031	1.02219	0.380206	3.9556	(at4g27950 : 169.0) encodes a member of the ERF (ethylene response factor) subfamily B-5 of ERF/AP2 transcription factor family. The protein contains one AP2 domain. There are 7 members in this subfamily.; cytokinin response factor 4 (CRF4); CONTAINS InterPro DOMAIN/s: DNA-binding, integrase-type (InterPro:IPR016177), Pathogenesis-related transcriptional factor/ERF, DNA-binding (InterPro:IPR00147…
	MD08G1060000	48.5784	5.24328	8.10917	1.02149	12.8274	0.672133	4.13891	0.595473	151.998	2.12103	(at5g25190 : 191.0) encodes a member of the ERF (ethylene response factor) subfamily B-6 of ERF/AP2 transcription factor family. The protein contains one AP2 domain. There are 12 members in this subfamily including RAP2.11.; Integrase-type DNA-binding superfamily protein; CONTAINS InterPro DOMAIN/s: DNA-binding, integrase-type (InterPro:IPR016177), Pathogenesis-related transcriptional factor/ERF,…
	MD08G1149200	2.14179	4.0599	2.5427	6.21945	0.0590951	2.15016	2.26837	3.6345	1.28402	4.28833	(at5g11190 : 207.0) encodes a member of the ERF (ethylene response factor) subfamily B-6 of ERF/AP2 transcription factor family. The protein contains one AP2 domain. There are 12 members in this subfamily including RAP2.11.; shine3 (SHN3); FUNCTIONS IN: DNA binding, sequence-specific DNA binding transcription factor activity; INVOLVED IN: regulation of transcription, DNA-dependent; LOCATED IN: mi…
	MD09G1161000	9.56417	8.60478	5.61505	5.17545	5.00041	6.12285	10.3673	8.46385	6.27756	3.38919	(at5g13330 : 87.8) encodes a member of the ERF (ethylene response factor) subfamily B-4 of ERF/AP2 transcription factor family. The protein contains one AP2 domain. There are 7 members in this subfamily.; related to AP2 6l (Rap2.6L); FUNCTIONS IN: DNA binding, sequence-specific DNA binding transcription factor activity; INVOLVED IN: regulation of transcription, DNA-dependent; LOCATED IN: nucleus;…
	MD09G1174400	128.592	124.855	298.146	437.168	479.488	344.76	243.728	154.184	166.697	111.365	(at1g53910 : 279.0) encodes a member of the ERF (ethylene response factor) subfamily B-2 of ERF/AP2 transcription factor family (RAP2.12). The protein contains one AP2 domain. There are 5 members in this subfamily including RAP2.2 AND RAP2.12.; related to AP2 12 (RAP2.12); FUNCTIONS IN: DNA binding, sequence-specific DNA binding transcription factor activity; INVOLVED IN: regulation of transcript…
	MD09G1183700	0.985057	0.636702	0.0592017	0	0.148492	1.02262	1.24738	2.96104	1.70251	0.135926	(loc_os03g07940.1 : 384.0) no description available & (at1g72570 : 377.0) Integrase-type DNA-binding superfamily protein; CONTAINS InterPro DOMAIN/s: DNA-binding, integrase-type (InterPro:IPR016177), Pathogenesis-related transcriptional factor/ERF, DNA-binding (InterPro:IPR001471); BEST Arabidopsis thaliana protein match is: AINTEGUMENTA-like 5 (TAIR:AT5G57390.1); Has 7692 Blast hits to 5276 prot…
	MD10G1094700	1.3851	3.11732	1.0773	2.49567	0.290258	1.93032	0.596897	0.30639	0	18.4609	(at4g34410 : 107.0) encodes a member of the ERF (ethylene response factor) subfamily B-3 of ERF/AP2 transcription factor family. The protein contains one AP2 domain. There are 18 members in this subfamily including ATERF-1, ATERF-2, AND ATERF-5.; redox responsive transcription factor 1 (RRTF1); CONTAINS InterPro DOMAIN/s: DNA-binding, integrase-type (InterPro:IPR016177), Pathogenesis-related tran…
	MD10G1191300	6.83601	5.68425	9.12056	7.1371	2.68421	2.62307	3.53125	3.85069	7.62603	8.0122	(q9sxs8|erf3_tobac : 87.0) Ethylene-responsive transcription factor 3 (Ethylene-responsive element-binding factor 3 homolog) (EREBP-5) (NtERF5) - Nicotiana tabacum (Common tobacco) & (at1g50640 : 85.9) encodes a member of the ERF (ethylene response factor) subfamily B-1 of ERF/AP2 transcription factor family (ATERF-3). The protein contains one AP2 domain. There are 15 members in this subfamily in…
	MD10G1286300	3.54888	4.88117	9.50758	14.7344	6.22647	11.7876	5.60042	3.73772	10.3859	20.0693	(at5g47220 : 105.0) Encodes a member of the ERF (ethylene response factor) subfamily B-3 of ERF/AP2 transcription factor family (ATERF-2). The protein contains one AP2 domain. Functions as activator of GCC box帽dependent transcription. Positive regulator of JA-responsive defense genes and resistance to F. oxysporum and enhances JA inhibition of root elongation.; ethylene responsive element binding…
	MD10G1290400	7.06379	10.9428	8.85664	21.3471	3.84514	11.9857	10.1653	9.81472	9.29639	7.22971	(q9lw49|erf4_nicsy : 111.0) Ethylene-responsive transcription factor 4 (Ethylene-responsive element-binding factor 4 homolog) (EREBP-3) (NsERF3) - Nicotiana sylvestris (Wood tobacco) & (at5g44210 : 108.0) encodes a member of the ERF (ethylene response factor) subfamily B-1 of ERF/AP2 transcription factor family (ATERF-9). The protein contains one AP2 domain. There are 15 members in this subfamily…
	MD10G1290900	24.6375	23.2169	18.497	21.3058	20.7107	28.9024	41.9449	29.524	18.2604	38.6406	(at1g28360 : 161.0) encodes a member of the ERF (ethylene response factor) subfamily B-1 of ERF/AP2 transcription factor family (ERF12). The protein contains one AP2 domain. There are 15 members in this subfamily including ATERF-3, ATERF-4, ATERF-7, and leafy petiole.; ERF domain protein 12 (ERF12); CONTAINS InterPro DOMAIN/s: DNA-binding, integrase-type (InterPro:IPR016177), Pathogenesis-related…
	MD11G1052100	3.97205	6.3647	3.18023	11.7887	2.68214	8.91678	8.95048	7.177	2.65316	35.5976	(at4g27950 : 121.0) encodes a member of the ERF (ethylene response factor) subfamily B-5 of ERF/AP2 transcription factor family. The protein contains one AP2 domain. There are 7 members in this subfamily.; cytokinin response factor 4 (CRF4); CONTAINS InterPro DOMAIN/s: DNA-binding, integrase-type (InterPro:IPR016177), Pathogenesis-related transcriptional factor/ERF, DNA-binding (InterPro:IPR00147…
	MD11G1210700	41.4225	41.7099	40.1641	37.1747	31.7796	31.932	62.4817	52.1484	49.0791	42.9704	(at3g20310 : 122.0) Encodes a member of the ERF (ethylene response factor) subfamily B-1 of ERF/AP2 transcription factor family (ATERF-7). The protein contains one AP2 domain. Phosphorylated by PKS3 in vitro. Involved in ABA-mediated responses. Acts as a repressor of GCC box帽mediated transcription together with AtSin3 and HDA19.; ethylene response factor 7 (ERF7); CONTAINS InterPro DOMAIN/s: DNA-…
	MD11G1252800	0.738256	2.80198	0.10122	2.82333	0.0391748	2.02743	1.64733	3.79345	0.629681	11.2213	(at3g15210 : 97.4) Encodes a member of the ERF (ethylene response factor) subfamily B-1 of ERF/AP2 transcription factor family (ATERF-4). The protein contains one AP2 domain. Acts as a negative regulator of JA-responsive defense gene expression and resistance to the necrotrophic fungal pathogen Fusarium oxysporum and antagonizes JA inhibition of root elongation.; ethylene responsive element bindi…
	MD11G1306500	26.1524	29.2077	10.0391	27.0226	5.18128	33.3119	23.0619	69.7809	326.859	12.3219	(at1g53910 : 131.0) encodes a member of the ERF (ethylene response factor) subfamily B-2 of ERF/AP2 transcription factor family (RAP2.12). The protein contains one AP2 domain. There are 5 members in this subfamily including RAP2.2 AND RAP2.12.; related to AP2 12 (RAP2.12); FUNCTIONS IN: DNA binding, sequence-specific DNA binding transcription factor activity; INVOLVED IN: regulation of transcript…
	MD12G1075200	14.5098	12.4421	17.0908	19.6981	18.5877	21.2182	18.8134	16.6409	14.9375	13.5418	(at2g41710 : 454.0) Integrase-type DNA-binding superfamily protein; FUNCTIONS IN: DNA binding, sequence-specific DNA binding transcription factor activity; INVOLVED IN: regulation of transcription, DNA-dependent; LOCATED IN: nucleus; EXPRESSED IN: 22 plant structures; EXPRESSED DURING: 13 growth stages; CONTAINS InterPro DOMAIN/s: DNA-binding, integrase-type (InterPro:IPR016177), Pathogenesis-rel…
	MD13G1042600	20.5763	24.7689	22.796	38.9833	19.4173	30.1128	20.7113	24.7286	21.7118	12.6862	(at1g68550 : 127.0) encodes a member of the ERF (ethylene response factor) subfamily B-6 of ERF/AP2 transcription factor family. The protein contains one AP2 domain. There are 12 members in this subfamily including RAP2.11.; Integrase-type DNA-binding superfamily protein; FUNCTIONS IN: DNA binding, sequence-specific DNA binding transcription factor activity; INVOLVED IN: regulation of transcripti…
	MD13G1130700	4.29139	2.31653	3.0959	5.01529	4.2181	6.80564	6.0407	4.96814	7.12572	0.878044	(at5g07310 : 115.0) encodes a member of the ERF (ethylene response factor) subfamily B-4 of ERF/AP2 transcription factor family. The protein contains one AP2 domain. There are 7 members in this subfamily.; Integrase-type DNA-binding superfamily protein; FUNCTIONS IN: DNA binding, sequence-specific DNA binding transcription factor activity; INVOLVED IN: regulation of transcription, DNA-dependent; …
	MD13G1163300	45.6611	50.6185	70.1568	68.1178	99.3909	129.806	222.335	164.157	88.7171	73.0674	(at3g16770 : 113.0) Encodes a member of the ERF (ethylene response factor) subfamily B-2 of the plant specific ERF/AP2 transcription factor family (RAP2.3). The protein contains one AP2 domain. There are 5 members in this subfamily including RAP2.2 AND RAP2.12.It is localized to the nucleus and acts as a transcriptional activator through the GCC-box. It has been identified as a suppressor of Bax-…
	MD13G1213100	1.50241	3.95403	0.878495	14.2519	1.74469	23.5402	5.92015	11.8072	2.38872	1.10659	(at3g23240 : 191.0) encodes a member of the ERF (ethylene response factor) subfamily B-3 of ERF/AP2 transcription factor family (ERF1). The protein contains one AP2 domain. There are 18 members in this subfamily including ATERF-1, ATERF-2, AND ATERF-5. EREBP like protein that binds GCC box of ethylene regulated promoters such as basic chitinases. Constitutive expression of ERF1 phenocopies ethyle…
	MD14G1120000	9.08119	2.45365	2.08305	0.138804	3.75127	1.01069	7.13354	2.18019	21.0647	3.73265	(at4g23750 : 198.0) encodes a member of the ERF (ethylene response factor) subfamily B-5 of ERF/AP2 transcription factor family. The protein contains one AP2 domain. There are 7 members in this subfamily. Monopteros target gene.; cytokinin response factor 2 (CRF2); CONTAINS InterPro DOMAIN/s: DNA-binding, integrase-type (InterPro:IPR016177), Pathogenesis-related transcriptional factor/ERF, DNA-bi…
	MD14G1147100	0.161762	0.825325	0.307692	2.92517	0.302524	0.565999	0.112884	0.206987	0.125552	0.30935	(at5g61890 : 160.0) encodes a member of the ERF (ethylene response factor) subfamily B-4 of ERF/AP2 transcription factor family. The protein contains one AP2 domain. There are 7 members in this subfamily.; Integrase-type DNA-binding superfamily protein; CONTAINS InterPro DOMAIN/s: DNA-binding, integrase-type (InterPro:IPR016177), Pathogenesis-related transcriptional factor/ERF, DNA-binding (Inter…
	MD14G1147200	0.0308479	0.320577	0.0343943	2.00687	0.0174276	0.338596	0	0.175195	0.0204592	0	(at5g61890 : 139.0) encodes a member of the ERF (ethylene response factor) subfamily B-4 of ERF/AP2 transcription factor family. The protein contains one AP2 domain. There are 7 members in this subfamily.; Integrase-type DNA-binding superfamily protein; CONTAINS InterPro DOMAIN/s: DNA-binding, integrase-type (InterPro:IPR016177), Pathogenesis-related transcriptional factor/ERF, DNA-binding (Inter…
	MD14G1226300	1.07211	4.38917	0.529537	5.65735	0.736041	6.269	2.47217	7.26392	0.303548	1.13761	(at1g68550 : 89.7) encodes a member of the ERF (ethylene response factor) subfamily B-6 of ERF/AP2 transcription factor family. The protein contains one AP2 domain. There are 12 members in this subfamily including RAP2.11.; Integrase-type DNA-binding superfamily protein; FUNCTIONS IN: DNA binding, sequence-specific DNA binding transcription factor activity; INVOLVED IN: regulation of transcriptio…
	MD15G1036500	10.5497	4.955	2.97706	1.3071	3.94172	1.1232	2.28054	0.573677	121.842	0.944859	(at5g25190 : 188.0) encodes a member of the ERF (ethylene response factor) subfamily B-6 of ERF/AP2 transcription factor family. The protein contains one AP2 domain. There are 12 members in this subfamily including RAP2.11.; Integrase-type DNA-binding superfamily protein; CONTAINS InterPro DOMAIN/s: DNA-binding, integrase-type (InterPro:IPR016177), Pathogenesis-related transcriptional factor/ERF,…
	MD15G1124900	7.17258	13.4291	22.0525	16.0656	0.225305	5.28945	8.10667	11.7208	2.55378	16.4993	(at5g11190 : 207.0) encodes a member of the ERF (ethylene response factor) subfamily B-6 of ERF/AP2 transcription factor family. The protein contains one AP2 domain. There are 12 members in this subfamily including RAP2.11.; shine3 (SHN3); FUNCTIONS IN: DNA binding, sequence-specific DNA binding transcription factor activity; INVOLVED IN: regulation of transcription, DNA-dependent; LOCATED IN: mi…
	MD15G1172600	1.7986	0.240647	2.39601	0	0.489901	0	0.0686383	0.0158162	0.690409	1.19278	(at1g15360 : 203.0) Encodes a member of the ERF (ethylene response factor) subfamily B-6 of ERF/AP2 transcription factor family. The protein contains one AP2 domain. There are 12 members in this subfamily including RAP2.11. This gene is involved in wax biosynthesis. Over-expression of the gene results in glossy leaf phenotype and increased drought tolerance. Two closely related genes, AT5G25390 a…
	MD16G1043500	18.806	13.4897	23.1023	19.9584	14.9911	11.1113	17.467	10.0029	18.2384	18.6542	(at1g68550 : 135.0) encodes a member of the ERF (ethylene response factor) subfamily B-6 of ERF/AP2 transcription factor family. The protein contains one AP2 domain. There are 12 members in this subfamily including RAP2.11.; Integrase-type DNA-binding superfamily protein; FUNCTIONS IN: DNA binding, sequence-specific DNA binding transcription factor activity; INVOLVED IN: regulation of transcripti…
	MD16G1140800	0.64975	1.4351	0.625199	0.333185	0.0739785	1.13613	1.03032	3.15213	0.515394	0.105849	(at5g61890 : 120.0) encodes a member of the ERF (ethylene response factor) subfamily B-4 of ERF/AP2 transcription factor family. The protein contains one AP2 domain. There are 7 members in this subfamily.; Integrase-type DNA-binding superfamily protein; CONTAINS InterPro DOMAIN/s: DNA-binding, integrase-type (InterPro:IPR016177), Pathogenesis-related transcriptional factor/ERF, DNA-binding (Inter…
	MD16G1162800	13.1134	20.2223	6.50485	15.2402	7.99082	41.3543	33.4603	57.7325	13.0446	5.52988	(at3g16770 : 151.0) Encodes a member of the ERF (ethylene response factor) subfamily B-2 of the plant specific ERF/AP2 transcription factor family (RAP2.3). The protein contains one AP2 domain. There are 5 members in this subfamily including RAP2.2 AND RAP2.12.It is localized to the nucleus and acts as a transcriptional activator through the GCC-box. It has been identified as a suppressor of Bax-…
	MD16G1162900	3.69112	4.56413	2.28313	3.87994	2.66138	10.7423	11.9014	18.3347	4.98852	1.88359	(at3g16770 : 150.0) Encodes a member of the ERF (ethylene response factor) subfamily B-2 of the plant specific ERF/AP2 transcription factor family (RAP2.3). The protein contains one AP2 domain. There are 5 members in this subfamily including RAP2.2 AND RAP2.12.It is localized to the nucleus and acts as a transcriptional activator through the GCC-box. It has been identified as a suppressor of Bax-…
	MD17G1107200	47.0636	43.9447	26.4406	42.1361	25.9384	46.7455	60.7067	57.671	29.6049	22.536	(q9sxs8|erf3_tobac : 122.0) Ethylene-responsive transcription factor 3 (Ethylene-responsive element-binding factor 3 homolog) (EREBP-5) (NtERF5) - Nicotiana tabacum (Common tobacco) & (at1g50640 : 112.0) encodes a member of the ERF (ethylene response factor) subfamily B-1 of ERF/AP2 transcription factor family (ATERF-3). The protein contains one AP2 domain. There are 15 members in this subfamily …
	MD17G1146800	1.67487	3.07708	1.23153	1.91467	1.65316	1.83769	1.828	2.4693	1.3199	1.02784	(at5g53290 : 93.2) encodes a member of the ERF (ethylene response factor) subfamily B-5 of ERF/AP2 transcription factor family. The protein contains one AP2 domain. There are 7 members in this subfamily.; cytokinin response factor 3 (CRF3); CONTAINS InterPro DOMAIN/s: DNA-binding, integrase-type (InterPro:IPR016177), Pathogenesis-related transcriptional factor/ERF, DNA-binding (InterPro:IPR001471…
	MD17G1152400	147.479	102.792	162.925	165.297	196.839	154.097	200.029	122.984	143.706	124.962	(at1g53910 : 281.0) encodes a member of the ERF (ethylene response factor) subfamily B-2 of ERF/AP2 transcription factor family (RAP2.12). The protein contains one AP2 domain. There are 5 members in this subfamily including RAP2.2 AND RAP2.12.; related to AP2 12 (RAP2.12); FUNCTIONS IN: DNA binding, sequence-specific DNA binding transcription factor activity; INVOLVED IN: regulation of transcript…
	MD17G1209000	0.0855291	0.700154	5.38745	0	10.278	1.24408	4.71985	3.84367	0	0.324361	(at1g15360 : 193.0) Encodes a member of the ERF (ethylene response factor) subfamily B-6 of ERF/AP2 transcription factor family. The protein contains one AP2 domain. There are 12 members in this subfamily including RAP2.11. This gene is involved in wax biosynthesis. Over-expression of the gene results in glossy leaf phenotype and increased drought tolerance. Two closely related genes, AT5G25390 a…
	MD17G1244300	3.55963	4.29354	1.55871	5.6997	1.4548	5.81193	1.48267	3.11047	3.04273	8.1101	(at2g20880 : 197.0) Integrase-type DNA-binding superfamily protein; FUNCTIONS IN: DNA binding, sequence-specific DNA binding transcription factor activity; INVOLVED IN: regulation of transcription, DNA-dependent; LOCATED IN: nucleus, cytoplasm; EXPRESSED IN: stamen; EXPRESSED DURING: 4 anthesis, petal differentiation and expansion stage; CONTAINS InterPro DOMAIN/s: DNA-binding, integrase-type (In…

## Sheet: Table S3
Supplementary Table 3. Expression profiles of DEGs identified between small transgenic (miR172OX) fruit and large apple (WT) fruit. Target DEGs are highlighted with dark red color.
														1
Biological process	Gene family	Gene ID	FPKM										Annotation	2
			WT WF	172 WF	WT FS	172 FS	WT FF	172 FF	WT FC	172 FC	HF 4W WF	M9 4W HF		3
Cell cycle	CYC	MD08G1091000	14.3739	4.68143	4.00772	0.891915	2.948	0.803789	1.46213	1.41799	1.044	0.932357	(at5g43080 : 342.0) Cyclin A3;1 (CYCA3;1); FUNCTIONS IN: cyclin-dependent protein kinase regulator activity; INVOLVED IN: regulation of cell cycle; LOCATED IN: nucleus; EXPRESSED IN: 22 plant structures; EXPRESSED DURING: 13 growth stages; CONTAINS InterPro DOMAIN/s: Cyclin, C-terminal (InterPro:IPR004367), Cyclin (InterPro:IPR006670), G2/mitotic-specific cyclin A (InterPro:IPR015453), Cyclin-lik…	4
		MD15G1075100	4.70187	2.01473	1.35287	0.54713	1.3701	0.98126	0.796445	1.07735	0.498572	0.324359	(at5g43080 : 379.0) Cyclin A3;1 (CYCA3;1); FUNCTIONS IN: cyclin-dependent protein kinase regulator activity; INVOLVED IN: regulation of cell cycle; LOCATED IN: nucleus; EXPRESSED IN: 22 plant structures; EXPRESSED DURING: 13 growth stages; CONTAINS InterPro DOMAIN/s: Cyclin, C-terminal (InterPro:IPR004367), Cyclin (InterPro:IPR006670), G2/mitotic-specific cyclin A (InterPro:IPR015453), Cyclin-lik…	5
		MD15G1115900	3.20709	3.54979	0.653346	1.03108	0.925595	1.7005	1.68156	4.95733	0.805103	0.385032	(at5g25380 : 439.0) core cell cycle genes; cyclin a2;1 (CYCA2;1); FUNCTIONS IN: cyclin-dependent protein kinase regulator activity; INVOLVED IN: regulation of cell cycle, DNA endoreduplication; LOCATED IN: nucleus, chloroplast; EXPRESSED IN: 11 plant structures; EXPRESSED DURING: 6 growth stages; CONTAINS InterPro DOMAIN/s: G2/mitotic-specific cyclin A (InterPro:IPR015453), Cyclin, C-terminal (In…	6
		MD15G1344200	18.9932	6.3057	3.15274	0.851112	1.84429	1.15771	1.73054	2.7072	1.15822	0.879048	(at1g44110 : 531.0) Cyclin A1;1 (CYCA1;1); CONTAINS InterPro DOMAIN/s: Cyclin, C-terminal (InterPro:IPR004367), Cyclin (InterPro:IPR006670), G2/mitotic-specific cyclin A (InterPro:IPR015453), Cyclin-like (InterPro:IPR011028), Cyclin-related (InterPro:IPR013763), Cyclin, N-terminal (InterPro:IPR006671), Cyclin, A/B/D/E (InterPro:IPR014400); BEST Arabidopsis thaliana protein match is: CYCLIN A1;2 (…	7
		MD17G1198500	7.55791	3.15563	1.43032	0.540449	0.644421	0.663592	0.714681	1.04289	1.16652	0.897452	(at1g80370 : 436.0) Cyclin A2;4 (CYCA2;4); CONTAINS InterPro DOMAIN/s: Cyclin, C-terminal (InterPro:IPR004367), Cyclin (InterPro:IPR006670), G2/mitotic-specific cyclin A (InterPro:IPR015453), Cyclin-like (InterPro:IPR011028), Cyclin-related (InterPro:IPR013763), Cyclin, N-terminal (InterPro:IPR006671), Cyclin, A/B/D/E (InterPro:IPR014400); BEST Arabidopsis thaliana protein match is: CYCLIN A2;3 (…	8
		MD02G1119100	9.58243	3.39969	2.49844	0.460903	1.59812	0.868828	1.20941	1.96595	1.26307	0.948427	(at2g17620 : 442.0) Cyclin B2;1 (CYCB2;1); FUNCTIONS IN: cyclin-dependent protein kinase regulator activity; INVOLVED IN: regulation of cell cycle; LOCATED IN: nucleus; EXPRESSED IN: 12 plant structures; EXPRESSED DURING: 6 growth stages; CONTAINS InterPro DOMAIN/s: Cyclin, C-terminal (InterPro:IPR004367), Cyclin-like (InterPro:IPR011028), Cyclin, N-terminal (InterPro:IPR006671), Cyclin, A/B/D/E …	9
		MD03G1022700	12.6459	6.53046	2.09254	0.46461	2.09053	0.943142	1.7445	3.33201	2.0546	1.02754	(p34801|ccn2_antma : 421.0) G2/mitotic-specific cyclin-2 - Antirrhinum majus (Garden snapdragon) & (at2g26760 : 367.0) Cyclin B1;4 (CYCB1;4); FUNCTIONS IN: cyclin-dependent protein kinase regulator activity; INVOLVED IN: regulation of cell cycle; LOCATED IN: nucleus; EXPRESSED IN: 13 plant structures; EXPRESSED DURING: 6 growth stages; CONTAINS InterPro DOMAIN/s: Cyclin, C-terminal (InterPro:IPR0…	10
		MD03G1022800	6.6475	2.61312	1.56102	0.657219	1.49191	0.775006	0.91246	1.30583	0.431076	0.422506	(p34801|ccn2_antma : 430.0) G2/mitotic-specific cyclin-2 - Antirrhinum majus (Garden snapdragon) & (at5g06150 : 370.0) Encodes a cyclin whose expression is reduced in response to high salt.; CYC1BAT; CONTAINS InterPro DOMAIN/s: Cyclin, C-terminal (InterPro:IPR004367), Cyclin-like (InterPro:IPR011028), Cyclin, N-terminal (InterPro:IPR006671), Cyclin, A/B/D/E (InterPro:IPR014400), Cyclin (InterPro:…	11
		MD05G1134100	16.7127	6.05599	4.43805	1.07095	2.93026	1.65846	2.55417	4.18659	2.3881	1.14869	(at1g76310 : 431.0) core cell cycle genes; CYCLIN B2;4 (CYCB2;4); FUNCTIONS IN: cyclin-dependent protein kinase regulator activity; INVOLVED IN: regulation of cell cycle; LOCATED IN: nucleus; EXPRESSED IN: 18 plant structures; EXPRESSED DURING: 11 growth stages; CONTAINS InterPro DOMAIN/s: Cyclin, C-terminal (InterPro:IPR004367), Cyclin-like (InterPro:IPR011028), Cyclin-related (InterPro:IPR01376…	12
		MD05G1235800	0.878709	0.86896	1.10641	3.0481	0.584018	1.50493	0.453858	0.533151	0.311233	0.114448	(at1g16330 : 174.0) core cell cycle genes; cyclin b3;1 (CYCB3;1); FUNCTIONS IN: cyclin-dependent protein kinase activity; INVOLVED IN: regulation of cell cycle; LOCATED IN: nucleus; EXPRESSED IN: 17 plant structures; EXPRESSED DURING: 10 growth stages; CONTAINS InterPro DOMAIN/s: Cyclin, C-terminal (InterPro:IPR004367), Cyclin-like (InterPro:IPR011028), Cyclin-related (InterPro:IPR013763), Cyclin…	13
		MD05G1264500	1.54454	5.89257	2.57383	3.90632	2.69584	4.62194	3.04075	10.2325	12.5844	3.71041	(at1g16330 : 139.0) core cell cycle genes; cyclin b3;1 (CYCB3;1); FUNCTIONS IN: cyclin-dependent protein kinase activity; INVOLVED IN: regulation of cell cycle; LOCATED IN: nucleus; EXPRESSED IN: 17 plant structures; EXPRESSED DURING: 10 growth stages; CONTAINS InterPro DOMAIN/s: Cyclin, C-terminal (InterPro:IPR004367), Cyclin-like (InterPro:IPR011028), Cyclin-related (InterPro:IPR013763), Cyclin…	14
		MD10G1139200	29.889	10.1366	7.94635	1.52396	6.65761	2.61374	3.82672	5.72231	3.86854	1.84065	(at1g20610 : 440.0) Cyclin B2;3 (CYCB2;3); FUNCTIONS IN: cyclin-dependent protein kinase regulator activity; INVOLVED IN: regulation of cell cycle; LOCATED IN: nucleus; CONTAINS InterPro DOMAIN/s: Cyclin, C-terminal (InterPro:IPR004367), Cyclin-like (InterPro:IPR011028), Cyclin-related (InterPro:IPR013763), Cyclin, N-terminal (InterPro:IPR006671), Cyclin, A/B/D/E (InterPro:IPR014400), Cyclin (Int…	15
		MD10G1212300	6.6187	2.5134	1.29418	0.625882	1.07606	0.895664	0.825809	2.20992	0.773255	0.472283	(at1g16330 : 463.0) core cell cycle genes; cyclin b3;1 (CYCB3;1); FUNCTIONS IN: cyclin-dependent protein kinase activity; INVOLVED IN: regulation of cell cycle; LOCATED IN: nucleus; EXPRESSED IN: 17 plant structures; EXPRESSED DURING: 10 growth stages; CONTAINS InterPro DOMAIN/s: Cyclin, C-terminal (InterPro:IPR004367), Cyclin-like (InterPro:IPR011028), Cyclin-related (InterPro:IPR013763), Cyclin…	16
		MD11G1027000	14.9822	5.16809	3.8758	0.930535	3.41201	1.43175	2.03639	3.82015	2.76089	10.8403	(p34801|ccn2_antma : 429.0) G2/mitotic-specific cyclin-2 - Antirrhinum majus (Garden snapdragon) & (at2g26760 : 376.0) Cyclin B1;4 (CYCB1;4); FUNCTIONS IN: cyclin-dependent protein kinase regulator activity; INVOLVED IN: regulation of cell cycle; LOCATED IN: nucleus; EXPRESSED IN: 13 plant structures; EXPRESSED DURING: 6 growth stages; CONTAINS InterPro DOMAIN/s: Cyclin, C-terminal (InterPro:IPR0…	17
		MD12G1093900	30.6714	13.3307	8.30059	2.79548	7.16657	3.63244	4.1468	6.99246	4.14628	3.26937	(p25011|ccnb1_soybn : 468.0) G2/mitotic-specific cyclin S13-6 (B-like cyclin) - Glycine max (Soybean) & (at5g06150 : 391.0) Encodes a cyclin whose expression is reduced in response to high salt.; CYC1BAT; CONTAINS InterPro DOMAIN/s: Cyclin, C-terminal (InterPro:IPR004367), Cyclin-like (InterPro:IPR011028), Cyclin, N-terminal (InterPro:IPR006671), Cyclin, A/B/D/E (InterPro:IPR014400), Cyclin (Inte…	18
		MD15G1233100	7.95991	1.94822	2.06478	0.104172	1.47955	0.355156	0.821974	1.02303	0.7737	0.847215	(at2g17620 : 429.0) Cyclin B2;1 (CYCB2;1); FUNCTIONS IN: cyclin-dependent protein kinase regulator activity; INVOLVED IN: regulation of cell cycle; LOCATED IN: nucleus; EXPRESSED IN: 12 plant structures; EXPRESSED DURING: 6 growth stages; CONTAINS InterPro DOMAIN/s: Cyclin, C-terminal (InterPro:IPR004367), Cyclin-like (InterPro:IPR011028), Cyclin, N-terminal (InterPro:IPR006671), Cyclin, A/B/D/E …	19
		MD01G1037500	3.83579	3.75583	4.38055	1.51209	4.84636	1.9012	2.67252	2.11209	4.08676	4.88177	(at2g22490 : 295.0) encodes a D-type cyclin whose transcription level is regulated by sucrose but not phytohormones or nitrate. Protein physically interacts with CDC2A. CycD2 kinase activity is regulated by sequestration of CycD2 protein in a form inaccessible to immunoprecipitation and probably not complexed to CDC2A.; Cyclin D2;1 (CYCD2;1); FUNCTIONS IN: protein binding, cyclin-dependent protei…	20
		MD02G1178200	47.9522	23.079	35.0643	19.3331	42.5905	22.5333	36.1603	22.9824	40.2818	27.458	(at5g67260 : 353.0) Encode CYCD3;2, a CYCD3 D-type cyclin. Important for determining cell number in developing lateral organs. Mediating cytokinin effects in apical growth and development.; CYCLIN D3;2 (CYCD3;2); FUNCTIONS IN: cyclin-dependent protein kinase activity; INVOLVED IN: regulation of cell cycle, regulation of cell proliferation; LOCATED IN: nucleus; EXPRESSED IN: 24 plant structures; E…	21
		MD05G1087300	37.5975	59.8279	23.3098	48.7086	26.1413	64.7121	53.6186	63.9088	16.6738	17.1244	(at4g34160 : 327.0) encodes a cyclin D-type protein involved in the switch from cell proliferation to the final stages of differentiation. The gene is transcriptionally regulated by cytokinin and brassinosteroid. Protein interacts with cyclin-dependent kinase inhibitor ICK1.; CYCLIN D3;1 (CYCD3;1); CONTAINS InterPro DOMAIN/s: Cyclin, C-terminal (InterPro:IPR004367), Cyclin D (InterPro:IPR015451),…	22
		MD08G1193300	6.99796	3.25131	8.64322	3.18156	11.1223	3.83485	5.29924	2.94691	9.54221	5.71195	(at2g22490 : 256.0) encodes a D-type cyclin whose transcription level is regulated by sucrose but not phytohormones or nitrate. Protein physically interacts with CDC2A. CycD2 kinase activity is regulated by sequestration of CycD2 protein in a form inaccessible to immunoprecipitation and probably not complexed to CDC2A.; Cyclin D2;1 (CYCD2;1); FUNCTIONS IN: protein binding, cyclin-dependent protei…	23
		MD09G1098400	12.4575	5.73226	8.21497	1.07531	7.89967	2.09829	4.43458	2.8197	7.13875	7.0585	(at4g03270 : 221.0) Cyclin D6;1 (CYCD6;1); FUNCTIONS IN: cyclin-dependent protein kinase activity; INVOLVED IN: regulation of cell cycle; LOCATED IN: nucleus; EXPRESSED IN: 11 plant structures; EXPRESSED DURING: F mature embryo stage, 4 leaf senescence stage, petal differentiation and expansion stage, E expanded cotyledon stage, D bilateral stage; CONTAINS InterPro DOMAIN/s: Cyclin, C-terminal (I…	24
		MD13G1087200	6.34278	8.07733	6.89845	7.49696	6.73539	4.93522	4.85421	1.6327	3.75562	6.14932	(at1g70210 : 361.0) Encodes a D-type cyclin that physically interacts with CDC2A. Its expression is upregulated early during germination.; CYCLIN D1;1 (CYCD1;1); FUNCTIONS IN: cyclin-dependent protein kinase regulator activity; INVOLVED IN: G1 phase of mitotic cell cycle, regulation of cell cycle; LOCATED IN: nucleus; EXPRESSED IN: 23 plant structures; EXPRESSED DURING: 13 growth stages; CONTAINS…	25
		MD15G1077100	10.2573	9.37474	7.839	5.73177	15.9488	8.37295	12.9749	6.47462	6.57461	3.06517	(at4g34160 : 280.0) encodes a cyclin D-type protein involved in the switch from cell proliferation to the final stages of differentiation. The gene is transcriptionally regulated by cytokinin and brassinosteroid. Protein interacts with cyclin-dependent kinase inhibitor ICK1.; CYCLIN D3;1 (CYCD3;1); CONTAINS InterPro DOMAIN/s: Cyclin, C-terminal (InterPro:IPR004367), Cyclin D (InterPro:IPR015451),…	26
		MD15G1381900	2.25488	5.64492	3.55391	1.84827	2.34586	2.91039	3.20832	7.17725	0.642574	3.79533	(at2g22490 : 263.0) encodes a D-type cyclin whose transcription level is regulated by sucrose but not phytohormones or nitrate. Protein physically interacts with CDC2A. CycD2 kinase activity is regulated by sequestration of CycD2 protein in a form inaccessible to immunoprecipitation and probably not complexed to CDC2A.; Cyclin D2;1 (CYCD2;1); FUNCTIONS IN: protein binding, cyclin-dependent protei…	27
		MD16G1087700	9.15089	1.1414	1.73566	1.71184	2.99551	1.70397	1.32043	0.265235	1.22124	2.51626	(at1g70210 : 345.0) Encodes a D-type cyclin that physically interacts with CDC2A. Its expression is upregulated early during germination.; CYCLIN D1;1 (CYCD1;1); FUNCTIONS IN: cyclin-dependent protein kinase regulator activity; INVOLVED IN: G1 phase of mitotic cell cycle, regulation of cell cycle; LOCATED IN: nucleus; EXPRESSED IN: 23 plant structures; EXPRESSED DURING: 13 growth stages; CONTAINS…	28
	CDK	MD00G1064000	44.8788	15.6943	12.8828	4.47087	9.36092	4.76627	6.1918	7.6174	5.46331	4.94861	(at1g20930 : 542.0) Cyclin-dependent kinase, expressed in flowers and suspension cell culture, expression peaks during M phase in synchronized cultures. Required for proper organization of the shoot apical meristem and for hormone signaling. Expressed in the shoot apical meristem. Involved in regulation of the G2/M transition of the mitotic cell cycle.; cyclin-dependent kinase B2;2 (CDKB2;2); CON…	29
		MD04G1180000	27.2444	9.05392	5.48652	0.917272	4.09725	1.31887	3.39819	3.24427	1.88623	1.26137	(q38774|cdc2c_antma : 417.0) Cell division control protein 2 homolog C (EC 2.7.11.22) (EC 2.7.11.23) - Antirrhinum majus (Garden snapdragon) & (at3g54180 : 411.0) Arabidopsis homolog of yeast cdc2, a protein kinase (cyclin-dependent kinase) that plays a central role in control of the mitotic cell cycle.; cyclin-dependent kinase B1;1 (CDKB1;1); CONTAINS InterPro DOMAIN/s: Protein kinase, ATP bindi…	30
		MD06G1002500	56.9213	21.9739	16.3851	6.83039	10.4292	6.3421	10.8101	10.4903	9.51164	3.75011	(at1g20930 : 546.0) Cyclin-dependent kinase, expressed in flowers and suspension cell culture, expression peaks during M phase in synchronized cultures. Required for proper organization of the shoot apical meristem and for hormone signaling. Expressed in the shoot apical meristem. Involved in regulation of the G2/M transition of the mitotic cell cycle.; cyclin-dependent kinase B2;2 (CDKB2;2); CON…	31
		MD12G1195200	46.994	16.8485	15.8825	6.29338	10.6727	6.1247	11.0615	7.64619	14.2779	4.87194	(q38774|cdc2c_antma : 556.0) Cell division control protein 2 homolog C (EC 2.7.11.22) (EC 2.7.11.23) - Antirrhinum majus (Garden snapdragon) & (at2g38620 : 537.0) Encodes a member of a plant specific family of cyclin dependent kinases.; cyclin-dependent kinase B1;2 (CDKB1;2); CONTAINS InterPro DOMAIN/s: Protein kinase, ATP binding site (InterPro:IPR017441), Serine/threonine-protein kinase domain …	32
Cell wall modification	Expansin	MD00G1013600	80.5926	17.0704	24.4244	4.16072	39.4807	5.8721	36.4594	4.54291	36.7349	61.5045	(at2g28950 : 475.0) Encodes an expansin. Naming convention from the Expansin Working Group (Kende et al, 2004. Plant Mol Bio). Involved in the formation of nematode-induced syncytia in roots of Arabidopsis thaliana.; expansin A6 (EXPA6); CONTAINS InterPro DOMAIN/s: Barwin-related endoglucanase (InterPro:IPR009009), Pollen allergen, N-terminal (InterPro:IPR014734), Expansin (InterPro:IPR002963), R…	33
		MD00G1125400	82.444	46.727	530.713	374.516	488.046	211.861	138.371	7.6757	61.6026	243.566	(at2g03090 : 335.0) member of Alpha-Expansin Gene Family. Naming convention from the Expansin Working Group (Kende et al, 2004. Plant Mol Bio). Involved in the formation of nematode-induced syncytia in roots of Arabidopsis thaliana.; expansin A15 (EXPA15); INVOLVED IN: plant-type cell wall modification involved in multidimensional cell growth, syncytium formation, unidimensional cell growth, plan…	34
		MD01G1135600	16.7097	10.2188	9.18204	5.05404	14.053	4.22991	35.8638	9.89516	5.67463	86.4959	(at2g39700 : 458.0) putative expansin. Naming convention from the Expansin Working Group (Kende et al, 2004. Plant Mol Bio). Involved in the formation of nematode-induced syncytia in roots of Arabidopsis thaliana.; expansin A4 (EXPA4); CONTAINS InterPro DOMAIN/s: Barwin-related endoglucanase (InterPro:IPR009009), Pollen allergen, N-terminal (InterPro:IPR014734), Expansin (InterPro:IPR002963), Rar…	35
		MD01G1166700	93.4022	220.938	47.0768	204.372	70.318	188.327	54.9522	49.5026	319.378	206.307	(at2g40610 : 403.0) member of Alpha-Expansin Gene Family. Naming convention from the Expansin Working Group (Kende et al, 2004. Plant Mol Bio). Involved in the formation of nematode-induced syncytia in roots of Arabidopsis thaliana.; expansin A8 (EXPA8); INVOLVED IN: plant-type cell wall modification involved in multidimensional cell growth, syncytium formation, unidimensional cell growth, plant-…	36
		MD02G1013800	65.0376	31.639	8.12283	0.682932	0.826547	0.440535	0.082787	0.24872	888.095	0.153044	(loc_os09g29690.1 : 150.0) no description available & (at4g30380 : 103.0) Encodes a Plant Natriuretic Peptide (PNP). PNPs are a class of systemically mobile molecules distantly related to expansins; their biological role has remained elusive.; Barwin-related endoglucanase; FUNCTIONS IN: molecular_function unknown; INVOLVED IN: biological_process unknown; LOCATED IN: endomembrane system; CONTAINS …	37
		MD02G1219300	1.9993	8.14985	0.0415245	0.0908287	0.0734868	18.7874	23.4343	112.002	0.517307	2.11091	(at5g39300 : 339.0) member of Alpha-Expansin Gene Family. Naming convention from the Expansin Working Group (Kende et al, 2004. Plant Mol Bio); expansin A25 (EXPA25); INVOLVED IN: plant-type cell wall modification involved in multidimensional cell growth, unidimensional cell growth, plant-type cell wall loosening; LOCATED IN: extracellular region; CONTAINS InterPro DOMAIN/s: Pollen allergen, N-te…	38
		MD04G1129800	245.528	202.349	71.9723	26.6015	112.269	47.0027	302.747	58.0471	67.9583	161.779	(at2g39700 : 459.0) putative expansin. Naming convention from the Expansin Working Group (Kende et al, 2004. Plant Mol Bio). Involved in the formation of nematode-induced syncytia in roots of Arabidopsis thaliana.; expansin A4 (EXPA4); CONTAINS InterPro DOMAIN/s: Barwin-related endoglucanase (InterPro:IPR009009), Pollen allergen, N-terminal (InterPro:IPR014734), Expansin (InterPro:IPR002963), Rar…	39
		MD05G1143200	4.86544	3.01365	2.68952	0.799552	2.79542	0.874817	4.13255	1.56828	1.24058	2.31689	(at4g38210 : 344.0) expansin -like protein. Naming convention from the Expansin Working Group (Kende et al, 2004. Plant Mol Bio). Involved in the formation of nematode-induced syncytia in roots of Arabidopsis thaliana.; expansin A20 (EXPA20); INVOLVED IN: plant-type cell wall modification involved in multidimensional cell growth, response to karrikin, syncytium formation, unidimensional cell grow…	40
		MD07G1200300	17.9719	33.1731	6.3655	2.19062	9.14962	4.04591	70.9076	9.11543	3.53053	281.441	(at2g39700 : 468.0) putative expansin. Naming convention from the Expansin Working Group (Kende et al, 2004. Plant Mol Bio). Involved in the formation of nematode-induced syncytia in roots of Arabidopsis thaliana.; expansin A4 (EXPA4); CONTAINS InterPro DOMAIN/s: Barwin-related endoglucanase (InterPro:IPR009009), Pollen allergen, N-terminal (InterPro:IPR014734), Expansin (InterPro:IPR002963), Rar…	41
		MD07G1233100	13.179	39.3984	12.0694	26.9322	16.7218	41.3415	31.9458	22.2345	14.5917	30.2214	(at2g40610 : 398.0) member of Alpha-Expansin Gene Family. Naming convention from the Expansin Working Group (Kende et al, 2004. Plant Mol Bio). Involved in the formation of nematode-induced syncytia in roots of Arabidopsis thaliana.; expansin A8 (EXPA8); INVOLVED IN: plant-type cell wall modification involved in multidimensional cell growth, syncytium formation, unidimensional cell growth, plant-…	42
		MD07G1250600	7.26852	0.835124	5.64855	0.296136	5.20929	0.174194	2.2419	0.187523	7.69983	5.00949	(q7xt40|exb15_orysa : 283.0) Expansin-B15 precursor (OsEXPB15) (Beta-expansin-15) (OsaEXPb1.16) - Oryza sativa (Rice) & (loc_os04g46630.1 : 283.0) no description available & (at1g65680 : 266.0) member of BETA-EXPANSINS. Naming convention from the Expansin Working Group (Kende et al, 2004. Plant Mol Bio); expansin B2 (EXPB2); INVOLVED IN: plant-type cell wall modification involved in multidimensio…	43
		MD07G1250700	0.0134385	0.0482957	0.0149835	0.0476188	0	11.9652	9.5739	48.6626	0.0602816	0.483972	(q7xt40|exb15_orysa : 274.0) Expansin-B15 precursor (OsEXPB15) (Beta-expansin-15) (OsaEXPb1.16) - Oryza sativa (Rice) & (loc_os04g46630.1 : 274.0) no description available & (at1g65680 : 256.0) member of BETA-EXPANSINS. Naming convention from the Expansin Working Group (Kende et al, 2004. Plant Mol Bio); expansin B2 (EXPB2); INVOLVED IN: plant-type cell wall modification involved in multidimensio…	44
		MD09G1052900	460.726	77.4474	535.687	19.1475	406.916	6.44697	153.842	3.96589	355.996	229.065	(at2g03090 : 336.0) member of Alpha-Expansin Gene Family. Naming convention from the Expansin Working Group (Kende et al, 2004. Plant Mol Bio). Involved in the formation of nematode-induced syncytia in roots of Arabidopsis thaliana.; expansin A15 (EXPA15); INVOLVED IN: plant-type cell wall modification involved in multidimensional cell growth, syncytium formation, unidimensional cell growth, plan…	45
		MD09G1250100	10.0177	1.43061	3.469	0.329111	2.58292	0.199142	0.880742	0.253883	1.99571	1.29829	(at4g28250 : 339.0) putative beta-expansin/allergen protein. Naming convention from the Expansin Working Group (Kende et al, 2004. Plant Mol Bio). Involved in the formation of nematode-induced syncytia in roots of Arabidopsis thaliana.; expansin B3 (EXPB3); INVOLVED IN: response to cyclopentenone, syncytium formation, plant-type cell wall organization, unidimensional cell growth, plant-type cell …	46
		MD09G1279500	20.9939	13.3485	16.7418	9.11562	18.8355	8.8158	19.5545	9.18599	9.68464	11.9129	(at3g03220 : 407.0) member of Alpha-Expansin Gene Family. Naming convention from the Expansin Working Group (Kende et al, 2004. Plant Mol Bio); expansin A13 (EXPA13); INVOLVED IN: plant-type cell wall modification involved in multidimensional cell growth, unidimensional cell growth, plant-type cell wall loosening; LOCATED IN: extracellular region; EXPRESSED IN: 23 plant structures; EXPRESSED DURI…	47
		MD10G1133200	19.2656	14.1415	28.156	9.43231	26.1056	21.0863	30.2639	13.6455	14.3205	14.9778	(at4g38400 : 327.0) member of EXPANSIN-LIKE. Naming convention from the Expansin Working Group (Kende et al, 2004. Plant Mol Bio); expansin-like A2 (EXLA2); INVOLVED IN: response to cyclopentenone, plant-type cell wall organization, unidimensional cell growth, plant-type cell wall loosening; LOCATED IN: endomembrane system, extracellular region; EXPRESSED IN: 18 plant structures; EXPRESSED DURING…	48
		MD12G1142900	73.1774	72.8656	36.6034	11.7647	39.6809	21.2554	66.0932	42.4308	54.0914	80.7421	(at2g39700 : 459.0) putative expansin. Naming convention from the Expansin Working Group (Kende et al, 2004. Plant Mol Bio). Involved in the formation of nematode-induced syncytia in roots of Arabidopsis thaliana.; expansin A4 (EXPA4); CONTAINS InterPro DOMAIN/s: Barwin-related endoglucanase (InterPro:IPR009009), Pollen allergen, N-terminal (InterPro:IPR014734), Expansin (InterPro:IPR002963), Rar…	49
		MD17G1057700	0.0443236	0.173175	0	0.017451	0	1.23821	1.47071	3.31913	0	1.04194	(at5g39300 : 324.0) member of Alpha-Expansin Gene Family. Naming convention from the Expansin Working Group (Kende et al, 2004. Plant Mol Bio); expansin A25 (EXPA25); INVOLVED IN: plant-type cell wall modification involved in multidimensional cell growth, unidimensional cell growth, plant-type cell wall loosening; LOCATED IN: extracellular region; CONTAINS InterPro DOMAIN/s: Pollen allergen, N-te…	50
		MD17G1242600	13.3247	12.3384	6.32421	5.32015	4.12333	3.37883	5.35614	1.60529	14.3864	11.6697	(at4g28250 : 361.0) putative beta-expansin/allergen protein. Naming convention from the Expansin Working Group (Kende et al, 2004. Plant Mol Bio). Involved in the formation of nematode-induced syncytia in roots of Arabidopsis thaliana.; expansin B3 (EXPB3); INVOLVED IN: response to cyclopentenone, syncytium formation, plant-type cell wall organization, unidimensional cell growth, plant-type cell …	51
		MD17G1271500	25.7927	17.2906	16.696	11.8543	20.2622	12.4215	33.1635	13.0721	14.9756	9.79347	(at3g03220 : 404.0) member of Alpha-Expansin Gene Family. Naming convention from the Expansin Working Group (Kende et al, 2004. Plant Mol Bio); expansin A13 (EXPA13); INVOLVED IN: plant-type cell wall modification involved in multidimensional cell growth, unidimensional cell growth, plant-type cell wall loosening; LOCATED IN: extracellular region; EXPRESSED IN: 23 plant structures; EXPRESSED DURI…	52
	Pectin lyase	MD01G1100600	31.7766	26.275	35.365	14.8522	44.5383	14.7794	47.9235	13.0601	25.0241	17.7137	(at5g04310 : 561.0) Pectin lyase-like superfamily protein; CONTAINS InterPro DOMAIN/s: Pectin lyase fold/virulence factor (InterPro:IPR011050), AmbAllergen (InterPro:IPR018082), Pectate lyase/Amb allergen (InterPro:IPR002022), Pectin lyase fold (InterPro:IPR012334); BEST Arabidopsis thaliana protein match is: Pectin lyase-like superfamily protein (TAIR:AT3G54920.1); Has 1753 Blast hits to 1747 pr…	53
		MD04G1117700	2.75074	4.55589	5.17717	1.0647	5.5554	2.77845	3.2843	2.79802	5.26043	2.50991	(at3g55140 : 233.0) Pectin lyase-like superfamily protein; CONTAINS InterPro DOMAIN/s: Pectin lyase fold/virulence factor (InterPro:IPR011050), AmbAllergen (InterPro:IPR018082), Pectate lyase/Amb allergen (InterPro:IPR002022), Pectin lyase fold (InterPro:IPR012334); BEST Arabidopsis thaliana protein match is: Pectin lyase-like superfamily protein (TAIR:AT3G09540.1); Has 35333 Blast hits to 34131 …	54
		MD05G1179500	17.5011	16.7853	1.0957	0.242332	1.76456	0.752077	12.0215	1.50242	17.3877	14.5658	(at3g07010 : 660.0) Pectin lyase-like superfamily protein; FUNCTIONS IN: lyase activity, pectate lyase activity; INVOLVED IN: biological_process unknown; LOCATED IN: endomembrane system; EXPRESSED IN: 22 plant structures; EXPRESSED DURING: 13 growth stages; CONTAINS InterPro DOMAIN/s: Pectin lyase fold/virulence factor (InterPro:IPR011050), AmbAllergen (InterPro:IPR018082), Pectate lyase/Amb alle…	55
		MD06G1161400	118.942	82.9238	200.564	240.899	179.687	199.278	169.269	48.6914	14.6935	29.7762	(at4g24780 : 682.0) Pectin lyase-like superfamily protein; CONTAINS InterPro DOMAIN/s: Pectin lyase fold/virulence factor (InterPro:IPR011050), AmbAllergen (InterPro:IPR018082), Pectate lyase/Amb allergen (InterPro:IPR002022), Pectin lyase fold (InterPro:IPR012334); BEST Arabidopsis thaliana protein match is: Pectin lyase-like superfamily protein (TAIR:AT5G63180.1). & (loc_os04g05050.1 : 612.0) n…	56
		MD12G1108300	49.257	7.38562	17.7437	1.63912	17.4687	1.33898	8.20334	0.815559	31.8938	8.09979	(at3g53190 : 688.0) Pectin lyase-like superfamily protein; CONTAINS InterPro DOMAIN/s: Pectin lyase fold/virulence factor (InterPro:IPR011050), AmbAllergen (InterPro:IPR018082), Pectate lyase/Amb allergen (InterPro:IPR002022), Pectin lyase fold (InterPro:IPR012334); BEST Arabidopsis thaliana protein match is: Pectin lyase-like superfamily protein (TAIR:AT5G04310.1); Has 1735 Blast hits to 1728 pr…	57
		MD12G1133200	48.251	29.0132	56.6918	43.764	65.7412	39.6651	57.8895	24.382	29.6841	38.228	(at3g55140 : 535.0) Pectin lyase-like superfamily protein; CONTAINS InterPro DOMAIN/s: Pectin lyase fold/virulence factor (InterPro:IPR011050), AmbAllergen (InterPro:IPR018082), Pectate lyase/Amb allergen (InterPro:IPR002022), Pectin lyase fold (InterPro:IPR012334); BEST Arabidopsis thaliana protein match is: Pectin lyase-like superfamily protein (TAIR:AT3G09540.1); Has 35333 Blast hits to 34131 …	58
		MD13G1106200	77.4396	173.919	83.2437	11.4702	41.4297	26.109	140.808	22.1733	71.8801	137.054	(at1g67750 : 650.0) Pectate lyase family protein; FUNCTIONS IN: pectate lyase activity; INVOLVED IN: biological_process unknown; LOCATED IN: endomembrane system; EXPRESSED IN: 21 plant structures; EXPRESSED DURING: 13 growth stages; CONTAINS InterPro DOMAIN/s: Pectin lyase fold/virulence factor (InterPro:IPR011050), AmbAllergen (InterPro:IPR018082), Pectate lyase/Amb allergen (InterPro:IPR002022)…	59
		MD13G1231000	11.8895	16.015	4.77268	5.91792	4.43503	5.51965	24.2839	8.71185	4.36134	68.3831	(at1g04680 : 664.0) Pectin lyase-like superfamily protein; FUNCTIONS IN: lyase activity, pectate lyase activity; INVOLVED IN: biological_process unknown; LOCATED IN: membrane; EXPRESSED IN: 23 plant structures; EXPRESSED DURING: 13 growth stages; CONTAINS InterPro DOMAIN/s: Pectin lyase fold/virulence factor (InterPro:IPR011050), AmbAllergen (InterPro:IPR018082), Pectate lyase/Amb allergen (Inter…	60
		MD14G1167100	50.5495	37.7454	71.9884	32.7623	79.3745	20.012	43.9359	18.1298	16.0375	29.0121	(at4g24780 : 675.0) Pectin lyase-like superfamily protein; CONTAINS InterPro DOMAIN/s: Pectin lyase fold/virulence factor (InterPro:IPR011050), AmbAllergen (InterPro:IPR018082), Pectate lyase/Amb allergen (InterPro:IPR002022), Pectin lyase fold (InterPro:IPR012334); BEST Arabidopsis thaliana protein match is: Pectin lyase-like superfamily protein (TAIR:AT5G63180.1). & (loc_os04g05050.1 : 611.0) n…	61
		MD16G1106400	52.6839	110.504	126.739	40.3853	87.1644	50.9806	191.629	25.142	17.8629	51.6451	(at1g67750 : 621.0) Pectate lyase family protein; FUNCTIONS IN: pectate lyase activity; INVOLVED IN: biological_process unknown; LOCATED IN: endomembrane system; EXPRESSED IN: 21 plant structures; EXPRESSED DURING: 13 growth stages; CONTAINS InterPro DOMAIN/s: Pectin lyase fold/virulence factor (InterPro:IPR011050), AmbAllergen (InterPro:IPR018082), Pectate lyase/Amb allergen (InterPro:IPR002022)…	62
		MD16G1236000	43.1593	59.1933	19.1607	30.6323	22.553	41.6032	96.6736	39.0462	14.6981	86.1417	(at1g04680 : 665.0) Pectin lyase-like superfamily protein; FUNCTIONS IN: lyase activity, pectate lyase activity; INVOLVED IN: biological_process unknown; LOCATED IN: membrane; EXPRESSED IN: 23 plant structures; EXPRESSED DURING: 13 growth stages; CONTAINS InterPro DOMAIN/s: Pectin lyase fold/virulence factor (InterPro:IPR011050), AmbAllergen (InterPro:IPR018082), Pectate lyase/Amb allergen (Inter…	63
	Beta-galactosidase	MD01G1051700	4.80526	11.6673	7.41297	4.81596	10.1828	8.76603	4.14139	7.91082	17.2382	0	(loc_os03g15020.2 : 164.0) no description available & (at2g28470 : 163.0) putative beta-galactosidase (BGAL8 gene); beta-galactosidase 8 (BGAL8); FUNCTIONS IN: cation binding, sugar binding, beta-galactosidase activity, hydrolase activity, hydrolyzing O-glycosyl compounds, catalytic activity; INVOLVED IN: carbohydrate metabolic process; EXPRESSED IN: 26 plant structures; EXPRESSED DURING: 13 grow…	64
		MD02G1079200	5.91906	16.9947	1.41264	44.1737	2.56678	62.6196	11.9411	57.9641	2.02781	10.7322	(p48981|bgal_maldo : 1353.0) Beta-galactosidase precursor (EC 3.2.1.23) (Lactase) (Acid beta-galactosidase) (Exo-(1-->4)-beta-D-galactanase) - Malus domestica (Apple) (Malus sylvestris) & (at4g26140 : 1112.0) putative beta-galactosidase; beta-galactosidase 12 (BGAL12); FUNCTIONS IN: cation binding, beta-galactosidase activity, hydrolase activity, hydrolyzing O-glycosyl compounds, catalytic activi…	65
		MD03G1114300	10.7732	20.1027	5.40631	6.61098	5.51012	12.2184	8.31543	21.5274	6.565	21.5446	(at2g28470 : 1263.0) putative beta-galactosidase (BGAL8 gene); beta-galactosidase 8 (BGAL8); FUNCTIONS IN: cation binding, sugar binding, beta-galactosidase activity, hydrolase activity, hydrolyzing O-glycosyl compounds, catalytic activity; INVOLVED IN: carbohydrate metabolic process; EXPRESSED IN: 26 plant structures; EXPRESSED DURING: 13 growth stages; CONTAINS InterPro DOMAIN/s: Glycoside hydr…	66
		MD08G1023600	113.535	121.548	171.286	185.328	165.305	125.625	181.76	86.3189	80.4238	116.205	(at4g36360 : 1269.0) putative beta-galactosidase (BGAL3 gene); beta-galactosidase 3 (BGAL3); FUNCTIONS IN: beta-galactosidase activity; INVOLVED IN: carbohydrate metabolic process; LOCATED IN: endomembrane system; EXPRESSED IN: 23 plant structures; EXPRESSED DURING: 13 growth stages; CONTAINS InterPro DOMAIN/s: Glycoside hydrolase, family 35, conserved site (InterPro:IPR019801), Glycoside hydrola…	67
		MD11G1133400	64.6914	34.5197	83.5573	41.1235	79.2355	31.7618	50.4299	35.2394	35.6077	39.3954	(at2g28470 : 1239.0) putative beta-galactosidase (BGAL8 gene); beta-galactosidase 8 (BGAL8); FUNCTIONS IN: cation binding, sugar binding, beta-galactosidase activity, hydrolase activity, hydrolyzing O-glycosyl compounds, catalytic activity; INVOLVED IN: carbohydrate metabolic process; EXPRESSED IN: 26 plant structures; EXPRESSED DURING: 13 growth stages; CONTAINS InterPro DOMAIN/s: Glycoside hydr…	68
		MD15G1136400	38.3616	23.3444	35.7122	19.9327	40.9691	17.7069	26.8596	13.8412	31.563	11.1576	(at5g63810 : 1117.0) member of Glycoside Hydrolase Family 35; beta-galactosidase 10 (BGAL10); FUNCTIONS IN: cation binding, beta-galactosidase activity, hydrolase activity, hydrolyzing O-glycosyl compounds, catalytic activity; INVOLVED IN: response to karrikin; LOCATED IN: cell wall, plant-type cell wall; EXPRESSED IN: 25 plant structures; EXPRESSED DURING: 14 growth stages; CONTAINS InterPro DOM…	69
		MD15G1206800	6.97824	20.0621	5.5916	26.7573	1.21367	33.4951	16.5901	57.1312	2.10614	14.9383	(p48981|bgal_maldo : 1503.0) Beta-galactosidase precursor (EC 3.2.1.23) (Lactase) (Acid beta-galactosidase) (Exo-(1-->4)-beta-D-galactanase) - Malus domestica (Apple) (Malus sylvestris) & (at4g26140 : 1137.0) putative beta-galactosidase; beta-galactosidase 12 (BGAL12); FUNCTIONS IN: cation binding, beta-galactosidase activity, hydrolase activity, hydrolyzing O-glycosyl compounds, catalytic activi…	70
	Cellulose synthase	MD00G1061000	0.00790175	0.0527158	0	0	0	1.09643	0.868116	5.25103	0.00727261	0.00710369	(at5g44030 : 1007.0) Encodes a cellulose synthase involved in secondary cell wall biosynthesis. Confers resistance towards bacterial and fungal pathogens, independent of salicylic acid, ethylene and jasmonate signaling.; cellulose synthase A4 (CESA4); FUNCTIONS IN: cellulose synthase activity, transferase activity, transferring glycosyl groups; INVOLVED IN: cellulose biosynthetic process, plant-t…	71
		MD01G1236500	46.9339	17.3062	14.9983	12.7734	23.6566	12.8779	28.2817	19.0523	16.8098	8.05648	(at3g03050 : 1814.0) encodes a cellulose synthase like protein. mutations initiate root hairs that rupture at their tip soon after initiation. is required for the synthesis of a noncellulosic wall polysaccharide.; cellulose synthase-like D3 (CSLD3); FUNCTIONS IN: cellulose synthase activity, transferase activity, transferring glycosyl groups; INVOLVED IN: response to cyclopentenone, plant-type ce…	72
		MD02G1005600	2.6804	2.13311	0.332136	0.494912	1.11177	6.04146	21.7785	26.5739	1.3353	22.0382	(at5g17420 : 1740.0) Encodes a xylem-specific cellulose synthase that is phosphorylated on one or more serine residues (on either S185 or one of S180 or S181).; IRREGULAR XYLEM 3 (IRX3); FUNCTIONS IN: cellulose synthase activity; INVOLVED IN: cellulose biosynthetic process, plant-type cell wall biogenesis, secondary cell wall biogenesis, rhamnogalacturonan I side chain metabolic process; LOCATED …	73
		MD03G1029000	0.422196	2.32939	1.22439	3.51392	0.0551978	1.02007	0.0898545	1.03596	0.505131	0.8738	(at1g55850 : 857.0) encodes a protein similar to cellulose synthase; cellulose synthase like E1 (CSLE1); FUNCTIONS IN: cellulose synthase activity, transferase activity, transferring glycosyl groups; INVOLVED IN: plant-type cell wall biogenesis, cellulose biosynthetic process, polysaccharide biosynthetic process; LOCATED IN: endoplasmic reticulum, plasma membrane; EXPRESSED IN: 24 plant structure…	74
		MD03G1029100	2.67282	6.24405	2.22168	15.4819	1.39031	18.6296	4.29076	6.32819	1.21072	1.1634	(loc_os09g30130.1 : 835.0) no description available & (at1g55850 : 721.0) encodes a protein similar to cellulose synthase; cellulose synthase like E1 (CSLE1); FUNCTIONS IN: cellulose synthase activity, transferase activity, transferring glycosyl groups; INVOLVED IN: plant-type cell wall biogenesis, cellulose biosynthetic process, polysaccharide biosynthetic process; LOCATED IN: endoplasmic reticu…	75
		MD05G1029400	92.3	162.994	91.8307	259.399	88.6064	176.37	119.945	236.527	89.3898	81.0609	(at4g39350 : 1681.0) Encodes a cellulose synthase isomer, related to CESA6. As inferred from the null role of secondary wall-type CesAs, included in a set of five primary wall-type CesAs that may support trichome cell wall thickening.; cellulose synthase A2 (CESA2); FUNCTIONS IN: cellulose synthase activity, transferase activity, transferring glycosyl groups; INVOLVED IN: primary cell wall biogen…	76
		MD05G1189700	2.49828	3.65182	0.592431	1.44596	1.22347	8.27782	24.9715	31.1719	0.810992	26.8114	(at5g44030 : 1628.0) Encodes a cellulose synthase involved in secondary cell wall biosynthesis. Confers resistance towards bacterial and fungal pathogens, independent of salicylic acid, ethylene and jasmonate signaling.; cellulose synthase A4 (CESA4); FUNCTIONS IN: cellulose synthase activity, transferase activity, transferring glycosyl groups; INVOLVED IN: cellulose biosynthetic process, plant-t…	77
		MD05G1296600	2.31896	3.50314	0.832265	1.60667	1.37528	2.8178	3.23546	4.37713	0.971284	5.73338	(at4g18780 : 1557.0) Encodes a member of the cellulose synthase family involved in secondary cell wall biosynthesis. Mutants have abnormal xylem formation, reduced cellulose content, and enhanced drought and osmotic stress tolerance. Mediates resistance towards bacterial pathogens via ABA. Confers resistance towards bacterial and fungal pathogens, independent of salicylic acid, ethylene and jasmo…	78
		MD09G1158600	4.62929	13.9242	5.47402	20.6953	4.05221	15.9956	8.44961	9.07571	5.23374	6.39378	(at4g31590 : 941.0) encodes a gene similar to cellulose synthase; Cellulose-synthase-like C5 (CSLC5); FUNCTIONS IN: cellulose synthase activity, transferase activity, transferring glycosyl groups; INVOLVED IN: biological_process unknown; LOCATED IN: nucleus; EXPRESSED IN: 23 plant structures; EXPRESSED DURING: 13 growth stages; CONTAINS InterPro DOMAIN/s: Glycosyl transferase, family 2 (InterPro:…	79
		MD10G1029800	135.161	166.696	126.743	290.347	99.3388	165.255	113.9	111.691	124.188	111.343	(at4g39350 : 1664.0) Encodes a cellulose synthase isomer, related to CESA6. As inferred from the null role of secondary wall-type CesAs, included in a set of five primary wall-type CesAs that may support trichome cell wall thickening.; cellulose synthase A2 (CESA2); FUNCTIONS IN: cellulose synthase activity, transferase activity, transferring glycosyl groups; INVOLVED IN: primary cell wall biogen…	80
		MD10G1276500	2.69684	3.18059	0.427491	1.18671	0.895107	2.98837	11.0495	3.05153	0.736158	16.7861	(at4g18780 : 1598.0) Encodes a member of the cellulose synthase family involved in secondary cell wall biosynthesis. Mutants have abnormal xylem formation, reduced cellulose content, and enhanced drought and osmotic stress tolerance. Mediates resistance towards bacterial pathogens via ABA. Confers resistance towards bacterial and fungal pathogens, independent of salicylic acid, ethylene and jasmo…	81
		MD14G1014300	47.7461	52.439	83.8562	80.1554	98.3606	52.6215	67.14	24.3885	39.8458	28.8963	(at5g03760 : 899.0) encodes a beta-mannan synthase that is required for agrobacterium-mediated plant genetic transformation involves a complex interaction between the bacterium and the host plant. 3 UTR is involved in transcriptional regulation and the gene is expressed in the elongation zone of the root.; ATCSLA09; CONTAINS InterPro DOMAIN/s: Glycosyl transferase, family 2 (InterPro:IPR001173); …	82
		MD14G1132200	0.386033	15.2184	0.332386	17.9847	0.244019	20.5025	1.16799	21.4573	0	0.889714	(at4g23990 : 867.0) encodes a protein similar to cellulose synthase; cellulose synthase like G3 (CSLG3); FUNCTIONS IN: cellulose synthase activity, transferase activity, transferring glycosyl groups, transferase activity; INVOLVED IN: cellulose biosynthetic process, polysaccharide biosynthetic process; LOCATED IN: membrane; EXPRESSED IN: 13 plant structures; EXPRESSED DURING: 8 growth stages; CON…	83
		MD15G1064400	28.5044	19.3254	25.3195	26.0092	23.1214	15.8943	16.9861	7.37818	31.5894	14.2017	(at4g07960 : 1011.0) encodes a gene similar to cellulose synthase; Cellulose-synthase-like C12 (CSLC12); FUNCTIONS IN: cellulose synthase activity, transferase activity, transferring glycosyl groups; INVOLVED IN: biological_process unknown; LOCATED IN: cellular_component unknown; EXPRESSED IN: 24 plant structures; EXPRESSED DURING: 15 growth stages; CONTAINS InterPro DOMAIN/s: Glycosyl transferas…	84
		MD15G1415100	0.75969	7.18651	0.621566	13.8257	1.52106	11.9397	1.96569	3.13187	0.323594	0.105104	(at4g24000 : 453.0) encodes a protein similar to cellulose synthase; cellulose synthase like G2 (CSLG2); FUNCTIONS IN: cellulose synthase activity, transferase activity, transferring glycosyl groups, transferase activity; INVOLVED IN: cellulose biosynthetic process, polysaccharide biosynthetic process; LOCATED IN: membrane; EXPRESSED IN: 19 plant structures; EXPRESSED DURING: 12 growth stages; CO…	85
		MD15G1415200	2.10288	15.6052	3.62346	90.6446	7.95175	69.5348	5.32022	10.8985	1.3036	0.022412	(at4g23990 : 456.0) encodes a protein similar to cellulose synthase; cellulose synthase like G3 (CSLG3); FUNCTIONS IN: cellulose synthase activity, transferase activity, transferring glycosyl groups, transferase activity; INVOLVED IN: cellulose biosynthetic process, polysaccharide biosynthetic process; LOCATED IN: membrane; EXPRESSED IN: 13 plant structures; EXPRESSED DURING: 8 growth stages; CON…	86
		MD17G1099800	19.1368	35.3105	18.5411	22.7257	22.8548	95.2262	81.5743	121.134	47.6989	106.661	(loc_os10g20090.1 : 672.0) no description available & (at2g32540 : 623.0) encodes a gene similar to cellulose synthase; cellulose synthase-like B4 (CSLB04); FUNCTIONS IN: cellulose synthase activity, transferase activity, transferring glycosyl groups, transferase activity; INVOLVED IN: cellulose biosynthetic process, polysaccharide biosynthetic process; LOCATED IN: membrane; CONTAINS InterPro DOM…	87
		MD17G1144800	38.3507	32.917	59.6801	38.3079	57.4298	26.266	33.9855	9.44729	14.8152	7.88238	(at4g31590 : 953.0) encodes a gene similar to cellulose synthase; Cellulose-synthase-like C5 (CSLC5); FUNCTIONS IN: cellulose synthase activity, transferase activity, transferring glycosyl groups; INVOLVED IN: biological_process unknown; LOCATED IN: nucleus; EXPRESSED IN: 23 plant structures; EXPRESSED DURING: 13 growth stages; CONTAINS InterPro DOMAIN/s: Glycosyl transferase, family 2 (InterPro:…	88
	Polygalacturonase	MD02G1309400	0.827247	2.87184	0.0815079	7.5293	0.426649	1.60229	1.03118	0.786108	0.0657974	0.434624	(p35336|pglr_actch : 328.0) Polygalacturonase precursor (EC 3.2.1.15) (PG) (Pectinase) - Actinidia chinensis (Kiwi) (Yangtao) & (at3g07970 : 306.0) Required for pollen separation during normal development. In qrt mutants, the outer walls of the four meiotic products of the pollen mother cell are fused, and pollen grains are released in tetrads.May be required for cell type-specific pectin degrada…	89
		MD03G1291400	1.00921	4.39441	0.0494169	0.174911	0	0.0991371	0.00982759	0.0203813	0	0	(at1g02790 : 261.0) encodes a exopolygalacturonase.; polygalacturonase 4 (PGA4); FUNCTIONS IN: polygalacturonase activity; INVOLVED IN: carbohydrate metabolic process; LOCATED IN: endomembrane system; EXPRESSED IN: 14 plant structures; EXPRESSED DURING: 6 growth stages; CONTAINS InterPro DOMAIN/s: Pectin lyase fold/virulence factor (InterPro:IPR011050), Pectin lyase fold (InterPro:IPR012334), Gly…	90
		MD11G1306900	1.08489	5.36129	0	0.20978	0	0.0892263	0	0.0175164	0	0	(at1g02790 : 281.0) encodes a exopolygalacturonase.; polygalacturonase 4 (PGA4); FUNCTIONS IN: polygalacturonase activity; INVOLVED IN: carbohydrate metabolic process; LOCATED IN: endomembrane system; EXPRESSED IN: 14 plant structures; EXPRESSED DURING: 6 growth stages; CONTAINS InterPro DOMAIN/s: Pectin lyase fold/virulence factor (InterPro:IPR011050), Pectin lyase fold (InterPro:IPR012334), Gly…	91
		MD16G1092600	109.433	60.7688	70.9889	21.8902	69.3412	19.5896	94.697	24.7648	59.2708	20.3744	(at1g70370 : 820.0) polygalacturonase 2 (PG2); FUNCTIONS IN: polygalacturonase activity; INVOLVED IN: biological_process unknown; LOCATED IN: endomembrane system; EXPRESSED IN: 23 plant structures; EXPRESSED DURING: 13 growth stages; CONTAINS InterPro DOMAIN/s: BURP (InterPro:IPR004873); BEST Arabidopsis thaliana protein match is: BURP domain-containing protein (TAIR:AT1G23760.1). & (loc_os08g292…	92
		MD16G1163200	0.903402	4.2033	0.0330428	0.078877	0.0395125	0.0926782	0.0101446	0	0	0	(at1g02790 : 325.0) encodes a exopolygalacturonase.; polygalacturonase 4 (PGA4); FUNCTIONS IN: polygalacturonase activity; INVOLVED IN: carbohydrate metabolic process; LOCATED IN: endomembrane system; EXPRESSED IN: 14 plant structures; EXPRESSED DURING: 6 growth stages; CONTAINS InterPro DOMAIN/s: Pectin lyase fold/virulence factor (InterPro:IPR011050), Pectin lyase fold (InterPro:IPR012334), Gly…	93
	COB/COBL	MD06G1203700	38.8329	28.1331	67.8663	48.9086	98.8125	52.2049	66.5628	20.2448	40.5164	47.8974	(at5g60920 : 771.0) Encodes a glycosylphosphatidylinositol-anchored protein localized primarily in the plasma membrane of the longitudinal sides of root cells. Necessary for oriented cell expansion in Arabidopsis. Cob mutants have abnormal roots that expand radially rather than longitudinally under certain growth conditions.; COBRA (COB); FUNCTIONS IN: molecular_function unknown; INVOLVED IN: res…	94
		MD13G1159600	22.4065	22.4212	22.0172	61.5798	13.9998	29.2735	16.5612	13.688	9.65174	12.9295	(at4g16120 : 909.0) putative membrane-anchored cell wall protein; COBRA-like protein-7 precursor (COBL7); FUNCTIONS IN: molecular_function unknown; INVOLVED IN: biological_process unknown; LOCATED IN: anchored to plasma membrane, Golgi apparatus, anchored to membrane; EXPRESSED IN: 25 plant structures; EXPRESSED DURING: 13 growth stages; CONTAINS InterPro DOMAIN/s: Glycosyl-phosphatidyl inositol-…	95
		MD14G1214800	223.662	170.282	373.859	288.2	444.827	242.106	307.673	142.211	180.272	102.279	(at5g60920 : 769.0) Encodes a glycosylphosphatidylinositol-anchored protein localized primarily in the plasma membrane of the longitudinal sides of root cells. Necessary for oriented cell expansion in Arabidopsis. Cob mutants have abnormal roots that expand radially rather than longitudinally under certain growth conditions.; COBRA (COB); FUNCTIONS IN: molecular_function unknown; INVOLVED IN: res…	96
		MD14G1214900	2.10003	3.30708	1.50544	1.59764	1.5387	4.79627	6.4195	18.444	1.2059	18.0702	(at5g15630 : 763.0) Encodes a member of the COBRA family, similar to phytochelatin synthetase. Involved in secondary cell wall biosynthesis. Mutants make smaller plants with reduced levels of cellulose and cell wall sugars.; IRREGULAR XYLEM 6 (IRX6); INVOLVED IN: secondary cell wall biogenesis; LOCATED IN: plasma membrane, anchored to membrane; EXPRESSED IN: 21 plant structures; EXPRESSED DURING:…	97
		MD15G1430900	7.76525	32.6174	0.00965352	0.0102266	0.0558221	7.84438	8.16488	31.8716	3.61198	23.3039	(at1g09790 : 496.0) COBRA-like protein 6 precursor (COBL6); CONTAINS InterPro DOMAIN/s: Glycosyl-phosphatidyl inositol-anchored, plant (InterPro:IPR006918), COBRA-like (InterPro:IPR017391); BEST Arabidopsis thaliana protein match is: COBRA-like protein 1 precursor (TAIR:AT3G02210.1); Has 376 Blast hits to 369 proteins in 30 species: Archae - 0; Bacteria - 0; Metazoa - 0; Fungi - 0; Plants - 376; …	98
		MD16G1159300	6.35296	2.66558	2.65084	1.62608	2.94544	1.13397	2.75278	2.00915	1.95954	2.48919	(at4g16120 : 882.0) putative membrane-anchored cell wall protein; COBRA-like protein-7 precursor (COBL7); FUNCTIONS IN: molecular_function unknown; INVOLVED IN: biological_process unknown; LOCATED IN: anchored to plasma membrane, Golgi apparatus, anchored to membrane; EXPRESSED IN: 25 plant structures; EXPRESSED DURING: 13 growth stages; CONTAINS InterPro DOMAIN/s: Glycosyl-phosphatidyl inositol-…	99
Auxin-related	ARF	MD00G1056300	0.18943	0.345013	0.107232	0.300005	0.0538006	1.39464	0.717445	4.54455	0.101494	0.15051	(loc_os01g70270.4 : 479.0) no description available & (at5g62000 : 446.0) Encodes an auxin response factor. Mutants have many defects including enlarged rosette leaves, reduced fertility, later senescence, hypocotyl elongation defects, enlarged seeds and enlarged cotyledons. May not mediate auxin effects. Increase in seed size due to increased cell proliferation.; auxin response factor 2 (ARF2); …	100
		MD03G1116000	11.7382	3.78604	14.2417	6.23334	19.9497	5.07233	8.11238	4.16163	7.57093	3.70202	(at5g60450 : 838.0) Encodes a member of the ARF family of transcription factors which mediate auxin responses. ARF4 appears to have redundant function with ETT(ARF3) in specifying abaxial cell identity.; auxin response factor 4 (ARF4); FUNCTIONS IN: sequence-specific DNA binding transcription factor activity; INVOLVED IN: vegetative phase change, regulation of transcription, DNA-dependent, abaxia…	101
		MD03G1119500	2.60209	2.12954	2.35209	0.536562	2.52958	0.721803	2.6604	1.93912	3.65163	8.46041	(at2g28350 : 184.0) Involved in root cap cell differentiation.; auxin response factor 10 (ARF10); FUNCTIONS IN: sequence-specific DNA binding transcription factor activity, miRNA binding; INVOLVED IN: in 13 processes; LOCATED IN: nucleus; EXPRESSED IN: 25 plant structures; EXPRESSED DURING: 15 growth stages; CONTAINS InterPro DOMAIN/s: Aux/IAA-ARF-dimerisation (InterPro:IPR011525), Transcriptiona…	102
		MD04G1096900	3.39242	4.38202	4.01382	8.55242	4.03806	7.24054	4.92785	8.68322	4.92749	5.52939	(loc_os06g47150.3 : 845.0) no description available & (at4g30080 : 740.0) Involved in root cap cell differentiation. Gene expression is regulated by mir160.Located in the nucleus.; auxin response factor 16 (ARF16); CONTAINS InterPro DOMAIN/s: Aux/IAA-ARF-dimerisation (InterPro:IPR011525), Transcriptional factor B3 (InterPro:IPR003340), AUX/IAA protein (InterPro:IPR003311), Auxin response factor (…	103
		MD07G1152100	3.10424	11.9562	4.27291	24.7965	3.77159	20.348	6.17211	20.7674	2.37771	5.68353	(at4g23980 : 655.0) Encodes auxin response factor 9 (ARF9).; auxin response factor 9 (ARF9); FUNCTIONS IN: sequence-specific DNA binding transcription factor activity; INVOLVED IN: regulation of transcription, DNA-dependent; LOCATED IN: nucleus; EXPRESSED IN: 22 plant structures; EXPRESSED DURING: 13 growth stages; CONTAINS InterPro DOMAIN/s: Aux/IAA-ARF-dimerisation (InterPro:IPR011525), Transcr…	104
		MD08G1015500	10.4246	11.9931	4.01469	4.89333	7.66499	17.8733	18.0622	43.5312	10.626	2.72994	(at1g19850 : 994.0) Encodes a transcription factor (IAA24) mediating embryo axis formation and vascular development. Similar to AUXIN RESPONSIVE FACTOR 1 (ARF1) shown to bind to auxin responsive elements (AREs), and to the maize transcriptional activator VIVIPAROUS 1( VP1). In situ hybridization shows expression in provascular tissue of embryos, the emerging shoot primordia, then is restricted to…	105
		MD09G1145000	27.2239	24.6933	18.9071	41.8794	17.4112	32.6738	22.5827	25.8713	16.1989	9.29779	(at1g30330 : 803.0) Encodes a member of the auxin response factor family. Mediates auxin response via expression of auxin regulated genes. Acts redundantly with ARF8 to control stamen elongation and flower maturation. Expression of ARF6 is controlled by miR167.; auxin response factor 6 (ARF6); FUNCTIONS IN: sequence-specific DNA binding transcription factor activity; INVOLVED IN: flower developme…	106
		MD10G1257900	29.2382	34.1261	15.9867	40.7223	16.8092	48.865	37.3161	38.8039	25.3996	24.5832	(at1g30330 : 806.0) Encodes a member of the auxin response factor family. Mediates auxin response via expression of auxin regulated genes. Acts redundantly with ARF8 to control stamen elongation and flower maturation. Expression of ARF6 is controlled by miR167.; auxin response factor 6 (ARF6); FUNCTIONS IN: sequence-specific DNA binding transcription factor activity; INVOLVED IN: flower developme…	107
		MD10G1287900	5.85587	20.4744	12.0726	51.9425	15.2552	42.5173	22.2135	35.2251	1.86993	9.10076	(at2g33860 : 572.0) ettin (ett) mutations have pleiotropic effects on Arabidopsis flower development, causing increases in perianth organ number, decreases in stamen number and anther formation, and apical-basal patterning defects in the gynoecium. The ETTIN gene encodes a protein with homology to DNA binding proteins which bind to auxin response elements. ETT transcript is expressed throughout s…	108
		MD11G1297900	0	0	0	0.0308436	0	1.73657	1.41234	6.75295	0	0	(at5g62000 : 457.0) Encodes an auxin response factor. Mutants have many defects including enlarged rosette leaves, reduced fertility, later senescence, hypocotyl elongation defects, enlarged seeds and enlarged cotyledons. May not mediate auxin effects. Increase in seed size due to increased cell proliferation.; auxin response factor 2 (ARF2); FUNCTIONS IN: protein binding, sequence-specific DNA b…	109
		MD13G1234500	8.67503	11.5623	5.53929	11.2567	6.00115	12.7382	8.19921	9.10549	11.7946	4.05083	(loc_os08g40900.1 : 675.0) no description available & (at1g19220 : 664.0) Encodes an auxin response factor that contains the conserved VP1-B3 DNA-binding domain at its N-terminus and the Aux/IAA-like domains III and IV present in most ARFs at its C-terminus. The protein interacts with IAA1 (yeast two hybrid) and other auxin response elements such as ER7 and ER9 (yeast one hybrid). ARF19 protein c…	110
		MD14G1131900	10.006	11.0719	7.67761	13.4809	7.04628	19.0134	9.64508	16.9457	6.22117	6.07229	(at4g23980 : 737.0) Encodes auxin response factor 9 (ARF9).; auxin response factor 9 (ARF9); FUNCTIONS IN: sequence-specific DNA binding transcription factor activity; INVOLVED IN: regulation of transcription, DNA-dependent; LOCATED IN: nucleus; EXPRESSED IN: 22 plant structures; EXPRESSED DURING: 13 growth stages; CONTAINS InterPro DOMAIN/s: Aux/IAA-ARF-dimerisation (InterPro:IPR011525), Transcr…	111
		MD14G1148500	41.8535	51.3989	30.2649	75.6903	31.6631	63.5062	48.921	59.2975	36.1082	25.2253	(at5g62000 : 1011.0) Encodes an auxin response factor. Mutants have many defects including enlarged rosette leaves, reduced fertility, later senescence, hypocotyl elongation defects, enlarged seeds and enlarged cotyledons. May not mediate auxin effects. Increase in seed size due to increased cell proliferation.; auxin response factor 2 (ARF2); FUNCTIONS IN: protein binding, sequence-specific DNA …	112
		MD15G1014400	9.24593	6.52421	2.96293	1.04219	5.60307	4.34377	9.56513	14.2926	6.29358	2.56893	(at1g19850 : 989.0) Encodes a transcription factor (IAA24) mediating embryo axis formation and vascular development. Similar to AUXIN RESPONSIVE FACTOR 1 (ARF1) shown to bind to auxin responsive elements (AREs), and to the maize transcriptional activator VIVIPAROUS 1( VP1). In situ hybridization shows expression in provascular tissue of embryos, the emerging shoot primordia, then is restricted to…	113
		MD15G1221400	4.91079	8.52531	4.43481	10.3183	5.19406	14.72	10.5722	15.5554	2.00128	4.6727	(at1g19220 : 742.0) Encodes an auxin response factor that contains the conserved VP1-B3 DNA-binding domain at its N-terminus and the Aux/IAA-like domains III and IV present in most ARFs at its C-terminus. The protein interacts with IAA1 (yeast two hybrid) and other auxin response elements such as ER7 and ER9 (yeast one hybrid). ARF19 protein can complement many aspects of the arf7 mutant phenotyp…	114
		MD17G1131500	13.9278	16.7884	10.5891	22.2549	12.3866	17.5904	17.4173	15.6757	8.18158	5.10643	(at1g30330 : 1044.0) Encodes a member of the auxin response factor family. Mediates auxin response via expression of auxin regulated genes. Acts redundantly with ARF8 to control stamen elongation and flower maturation. Expression of ARF6 is controlled by miR167.; auxin response factor 6 (ARF6); FUNCTIONS IN: sequence-specific DNA binding transcription factor activity; INVOLVED IN: flower developm…	115
		MD11G1137100	8.15373	18.835	9.76193	17.8418	9.43263	12.1581	11.0224	8.52268	0.419251	0.444769	(loc_os06g47150.4 : 466.0) no description available & (at2g28350 : 393.0) Involved in root cap cell differentiation.; auxin response factor 10 (ARF10); FUNCTIONS IN: sequence-specific DNA binding transcription factor activity, miRNA binding; INVOLVED IN: in 13 processes; LOCATED IN: nucleus; EXPRESSED IN: 25 plant structures; EXPRESSED DURING: 15 growth stages; CONTAINS InterPro DOMAIN/s: Aux/IAA…	116
	Aux/LAX	MD02G1057200	208.187	314.288	85.7689	255.62	142.507	381.889	410.119	314.539	134.422	141.33	(at4g29080 : 311.0) phytochrome-associated protein 2 (PAP2); phytochrome-associated protein 2 (PAP2); FUNCTIONS IN: sequence-specific DNA binding transcription factor activity; INVOLVED IN: response to auxin stimulus, regulation of translation; LOCATED IN: intracellular, nucleus; EXPRESSED IN: 22 plant structures; EXPRESSED DURING: 13 growth stages; CONTAINS InterPro DOMAIN/s: Aux/IAA-ARF-dimeris…	117
		MD04G1225000	21.2514	7.23122	92.0749	50.6022	19.5462	9.32341	7.56819	1.64028	41.003	25.4768	(at1g04240 : 229.0) SHY2/IAA3 regulates multiple auxin responses in roots. It is induced rapidly by IAA, and has been shown to be phosphorylated by oat phytochrome A in vitro.; SHORT HYPOCOTYL 2 (SHY2); FUNCTIONS IN: sequence-specific DNA binding transcription factor activity; INVOLVED IN: response to auxin stimulus, response to cyclopentenone, response to brassinosteroid stimulus; LOCATED IN: nu…	118
		MD05G1118600	4.76855	1.97449	0.79838	0.244658	1.81244	0.700892	1.67482	1.73255	1.16387	0.89267	(at2g21050 : 832.0) Encodes LAX2 (LIKE AUXIN RESISTANT), a member of the AUX1 LAX family of auxin influx carriers. Required for the establishment of embryonic root cell organization.; like AUXIN RESISTANT 2 (LAX2); CONTAINS InterPro DOMAIN/s: Amino acid transporter, transmembrane (InterPro:IPR013057); BEST Arabidopsis thaliana protein match is: like AUX1 3 (TAIR:AT1G77690.1); Has 1017 Blast hits …	119
		MD05G1205800	27.5963	10.867	67.4341	24.2412	19.3411	4.562	11.6997	5.6036	8.96062	4.53624	(p13089|aux28_soybn : 277.0) Auxin-induced protein AUX28 - Glycine max (Soybean) & (at3g04730 : 251.0) early auxin-induced (IAA16); indoleacetic acid-induced protein 16 (IAA16); FUNCTIONS IN: sequence-specific DNA binding transcription factor activity; INVOLVED IN: response to auxin stimulus; LOCATED IN: nucleus; EXPRESSED IN: 22 plant structures; EXPRESSED DURING: 13 growth stages; CONTAINS Inte…	120
		MD05G1205900	1.59865	0.449405	7.57609	0.526764	1.60141	0.402212	0.504393	0.10836	1.81898	7.14993	(o24542|ax22d_phaau : 209.0) Auxin-induced protein 22D (Indole-3-acetic acid-induced protein ARG13) - Phaseolus aureus (Mung bean) (Vigna radiata) & (at5g43700 : 194.0) Auxin inducible protein similar to transcription factors.; AUXIN INDUCIBLE 2-11 (ATAUX2-11); CONTAINS InterPro DOMAIN/s: Aux/IAA-ARF-dimerisation (InterPro:IPR011525), AUX/IAA protein (InterPro:IPR003311); BEST Arabidopsis thalian…	121
		MD07G1215900	23.7663	18.3725	7.02329	7.68907	15.4465	55.224	48.0084	69.0906	9.69627	5.89578	(q9fel8|lax1_medtr : 822.0) Auxin transporter-like protein 1 (AUX1-like protein 1) (MtLAX1) - Medicago truncatula (Barrel medic) & (at2g38120 : 806.0) Encodes an auxin influx transporter. AUX1 resides at the apical plasma membrane of protophloem cells and at highly dynamic subpopulations of Golgi apparatus and endosomes in all cell types. AUX1 action in the lateral root cap and/or epidermal cells…	122
		MD08G1151300	1.3191	2.61653	0.592967	1.606	0.791454	8.23707	1.77418	7.70659	1.61748	3.21227	(at4g32280 : 102.0) Auxin inducible protein.; indole-3-acetic acid inducible 29 (IAA29); FUNCTIONS IN: sequence-specific DNA binding transcription factor activity; INVOLVED IN: response to auxin stimulus, response to cyclopentenone, response to red light, response to far red light; LOCATED IN: nucleus; EXPRESSED IN: 7 plant structures; EXPRESSED DURING: 6 growth stages; CONTAINS InterPro DOMAIN/s…	123
		MD09G1208000	5.52961	8.45106	4.82253	2.00649	9.38928	12.5044	43.2271	21.0117	5.00397	7.78844	(at4g29080 : 275.0) phytochrome-associated protein 2 (PAP2); phytochrome-associated protein 2 (PAP2); FUNCTIONS IN: sequence-specific DNA binding transcription factor activity; INVOLVED IN: response to auxin stimulus, regulation of translation; LOCATED IN: intracellular, nucleus; EXPRESSED IN: 22 plant structures; EXPRESSED DURING: 13 growth stages; CONTAINS InterPro DOMAIN/s: Aux/IAA-ARF-dimeris…	124
		MD10G1192900	115.984	54.3456	76.9838	4.1212	88.0446	29.6971	162.744	59.7319	55.8757	21.3277	(p13089|aux28_soybn : 273.0) Auxin-induced protein AUX28 - Glycine max (Soybean) & (at3g04730 : 244.0) early auxin-induced (IAA16); indoleacetic acid-induced protein 16 (IAA16); FUNCTIONS IN: sequence-specific DNA binding transcription factor activity; INVOLVED IN: response to auxin stimulus; LOCATED IN: nucleus; EXPRESSED IN: 22 plant structures; EXPRESSED DURING: 13 growth stages; CONTAINS Inte…	125
		MD10G1193000	8.75822	5.69559	9.72245	2.84496	8.32079	4.82192	6.0252	3.09119	8.18899	23.4811	(o24542|ax22d_phaau : 218.0) Auxin-induced protein 22D (Indole-3-acetic acid-induced protein ARG13) - Phaseolus aureus (Mung bean) (Vigna radiata) & (at5g43700 : 199.0) Auxin inducible protein similar to transcription factors.; AUXIN INDUCIBLE 2-11 (ATAUX2-11); CONTAINS InterPro DOMAIN/s: Aux/IAA-ARF-dimerisation (InterPro:IPR011525), AUX/IAA protein (InterPro:IPR003311); BEST Arabidopsis thalian…	126
		MD12G1241700	16.3235	6.95679	37.4971	26.2854	11.6947	10.8181	5.13075	2.91499	86.2843	25.7327	(at1g04240 : 231.0) SHY2/IAA3 regulates multiple auxin responses in roots. It is induced rapidly by IAA, and has been shown to be phosphorylated by oat phytochrome A in vitro.; SHORT HYPOCOTYL 2 (SHY2); FUNCTIONS IN: sequence-specific DNA binding transcription factor activity; INVOLVED IN: response to auxin stimulus, response to cyclopentenone, response to brassinosteroid stimulus; LOCATED IN: nu…	127
		MD12G1241800	106.059	73.199	124.891	125.524	131.863	114.727	104.069	53.7368	193.083	104.861	(at3g04730 : 288.0) early auxin-induced (IAA16); indoleacetic acid-induced protein 16 (IAA16); FUNCTIONS IN: sequence-specific DNA binding transcription factor activity; INVOLVED IN: response to auxin stimulus; LOCATED IN: nucleus; EXPRESSED IN: 22 plant structures; EXPRESSED DURING: 13 growth stages; CONTAINS InterPro DOMAIN/s: Aux/IAA-ARF-dimerisation (InterPro:IPR011525), AUX/IAA protein (Inte…	128
		MD13G1035200	10.0432	3.17369	4.70074	0.484622	11.2689	1.24065	8.42109	0.317789	17.5041	39.0754	(at2g01200 : 191.0) Belongs to auxin inducible gene family.; indole-3-acetic acid inducible 32 (IAA32); FUNCTIONS IN: sequence-specific DNA binding transcription factor activity; INVOLVED IN: response to auxin stimulus, embryo development ending in seed dormancy, pollen development; LOCATED IN: nucleus; CONTAINS InterPro DOMAIN/s: Aux/IAA-ARF-dimerisation (InterPro:IPR011525), AUX/IAA protein (In…	129
		MD15G1191800	58.5366	56.8442	11.979	29.3087	24.033	70.0157	122.306	72.4573	21.7207	52.6013	(at4g29080 : 311.0) phytochrome-associated protein 2 (PAP2); phytochrome-associated protein 2 (PAP2); FUNCTIONS IN: sequence-specific DNA binding transcription factor activity; INVOLVED IN: response to auxin stimulus, regulation of translation; LOCATED IN: intracellular, nucleus; EXPRESSED IN: 22 plant structures; EXPRESSED DURING: 13 growth stages; CONTAINS InterPro DOMAIN/s: Aux/IAA-ARF-dimeris…	130
		MD15G1355600	2.04066	0.767761	0.815768	0.900826	1.94525	0.759107	4.79431	0.693496	0.311194	0.899718	(q9fel6|lax3_medtr : 868.0) Auxin transporter-like protein 3 (AUX1-like protein 3) (MtLAX3) - Medicago truncatula (Barrel medic) & (at1g77690 : 855.0) Encodes an auxin influx carrier LAX3 (Like Aux1) that promotes lateral root emergence. Auxin-induced expression of LAX3 in turn induces a selection of cell-wall-remodelling enzymes, which are likely to promote cell separation in advance of developi…	131
		MD16G1206700	19.7471	5.0479	39.2966	9.42311	54.0203	13.6564	24.4217	3.57291	36.6712	13.6758	(at3g23050 : 311.0) Transcription regulator acting as repressor of auxin-inducible gene expression. Plays role in the control of gravitropic growth and development in light-grown seedlings. Auxin induces the degradation of the protein in a dosage-dependent manner in a process mediated by AtRac1. Auxin induced the relocalization of the protein within the nucleus from a diffused nucleoplasmic patte…	132
		MD16G1227100	4.2804	1.97223	1.23185	0.443588	2.97346	1.38115	3.88824	2.01747	1.05917	2.75583	(at2g33310 : 239.0) Auxin induced gene, IAA13 (IAA13).; auxin-induced protein 13 (IAA13); FUNCTIONS IN: sequence-specific DNA binding transcription factor activity; INVOLVED IN: response to auxin stimulus, response to cyclopentenone; LOCATED IN: nucleus; EXPRESSED IN: 22 plant structures; EXPRESSED DURING: 13 growth stages; CONTAINS InterPro DOMAIN/s: Aux/IAA-ARF-dimerisation (InterPro:IPR011525)…	133
		MD17G1189100	41.0076	33.2018	67.6036	25.1041	83.6822	32.1369	94.7063	32.6737	16.284	24.7267	(at4g29080 : 271.0) phytochrome-associated protein 2 (PAP2); phytochrome-associated protein 2 (PAP2); FUNCTIONS IN: sequence-specific DNA binding transcription factor activity; INVOLVED IN: response to auxin stimulus, regulation of translation; LOCATED IN: intracellular, nucleus; EXPRESSED IN: 22 plant structures; EXPRESSED DURING: 13 growth stages; CONTAINS InterPro DOMAIN/s: Aux/IAA-ARF-dimeris…	134
		MD17G1198100	7.1145	1.93384	13.0943	2.37456	14.7068	0.496103	3.84257	0.244622	5.23318	0.275334	(p13088|aux22_soybn : 249.0) Auxin-induced protein AUX22 - Glycine max (Soybean) & (at3g15540 : 206.0) Primary auxin-responsive gene. Involved in the regulation stamen filaments development.; indole-3-acetic acid inducible 19 (IAA19); FUNCTIONS IN: sequence-specific DNA binding transcription factor activity; INVOLVED IN: phototropism, gravitropism, response to auxin stimulus, response to brassino…	135
		MD17G1198300	1.41722	1.42864	1.35177	0.256813	1.53137	1.40463	3.81039	1.4105	25.8826	2.35874	(at1g04250 : 193.0) Transcription regulator acting as repressor of auxin-inducible gene expression. Auxin-inducible AUX/IAA gene. Short-lived nuclear protein with four conserved domains. Domain III has homology to beta alpha alpha dimerization and DNA binding domains. Involved in auxin signaling. Auxin induces the degradation of the protein in a dosage-dependent manner in a process mediated by At…	136
	GH3	MD03G1215800	0.657069	1.9161	0.0179005	0.130169	0.116963	1.16157	1.38912	3.45686	0.107084	0.640415	(at5g54510 : 1001.0) Encodes an IAA-amido synthase that conjugates Ala, Asp, Phe, and Trp to auxin. Lines overexpressing this gene accumulate IAA-ASP and are hypersensitive to several auxins. Identified as a dominant mutation that displays shorter hypocotyls in light grown plants when compared to wild type siblings. Protein is similar to auxin inducible gene from pea (GH3).; DWARF IN LIGHT 1 (DFL…	137
		MD05G1092300	4.68487	11.8605	0.921303	5.48118	1.96162	4.81457	5.34733	8.57289	1.97654	5.78011	(at2g14960 : 909.0) encodes a protein similar to IAA-amido synthases. Lines carrying an insertion in this gene are hypersensitive to auxin.; GH3.1; CONTAINS InterPro DOMAIN/s: GH3 auxin-responsive promoter (InterPro:IPR004993); BEST Arabidopsis thaliana protein match is: Auxin-responsive GH3 family protein (TAIR:AT4G37390.1); Has 1628 Blast hits to 1412 proteins in 230 species: Archae - 1; Bacter…	138
		MD05G1092900	4.77363	8.16822	2.42939	7.84835	3.75869	9.588	8.71039	9.64145	7.24821	2.43475	(at2g14960 : 969.0) encodes a protein similar to IAA-amido synthases. Lines carrying an insertion in this gene are hypersensitive to auxin.; GH3.1; CONTAINS InterPro DOMAIN/s: GH3 auxin-responsive promoter (InterPro:IPR004993); BEST Arabidopsis thaliana protein match is: Auxin-responsive GH3 family protein (TAIR:AT4G37390.1); Has 1628 Blast hits to 1412 proteins in 230 species: Archae - 1; Bacter…	139
		MD07G1145900	1.75686	2.8571	0.157158	0.231707	0.0359578	2.48087	2.08515	6.58959	0.271109	3.36124	(at2g46370 : 749.0) Encodes a jasmonate-amido synthetase that is a member of the GH3 family of proteins. JAR1 catalyzes the formation of a biologically active jasmonyl-isoleucine (JA-Ile) conjugate. JA-Ile promotes the interaction between JAZ1 and COI1 in the jasmonate signaling pathway. JAR1 localizes to the cytoplasm and is also a phytochrome A signaling component. JAR1 is an auxin-induced gene…	140
		MD15G1290900	0.742368	2.79559	0.20093	0.105671	0.189619	0.764136	1.10499	2.76953	0.0567	0.330947	(at2g14960 : 947.0) encodes a protein similar to IAA-amido synthases. Lines carrying an insertion in this gene are hypersensitive to auxin.; GH3.1; CONTAINS InterPro DOMAIN/s: GH3 auxin-responsive promoter (InterPro:IPR004993); BEST Arabidopsis thaliana protein match is: Auxin-responsive GH3 family protein (TAIR:AT4G37390.1); Has 1628 Blast hits to 1412 proteins in 230 species: Archae - 1; Bacter…	141
		MD17G1081000	11.7325	3.32684	3.99947	0.609206	3.37248	0.473779	2.63076	1.23756	2.88185	9.32531	(at4g03400 : 807.0) Encodes a GH3-related gene involved in red light-specific hypocotyl elongation. Analysis of sense and antisense transgenic plants suggests that DFL2 is located downstream of red light signal transduction and determines the degree of hypocotyl elongation.; DWARF IN LIGHT 2 (DFL2); INVOLVED IN: response to auxin stimulus, response to light stimulus; LOCATED IN: chloroplast; EXPR…	142
	YUC	MD08G1119300	8.12564	0.742549	4.68252	0.342338	7.0968	0.172064	2.89702	0.128648	1.96631	5.25829	(at5g25620 : 587.0) YUCCA6 (YUC6); FUNCTIONS IN: NADP or NADPH binding, oxidoreductase activity, monooxygenase activity, FAD binding, flavin-containing monooxygenase activity; INVOLVED IN: auxin biosynthetic process; EXPRESSED IN: sepal; EXPRESSED DURING: petal differentiation and expansion stage; CONTAINS InterPro DOMAIN/s: Pyridine nucleotide-disulphide oxidoreductase, class-II (InterPro:IPR000…	143
		MD15G1098700	0.449065	1.53042	0.265453	0.937299	0.244853	2.37028	2.48206	5.66639	0.0674695	1.23707	(at5g25620 : 598.0) YUCCA6 (YUC6); FUNCTIONS IN: NADP or NADPH binding, oxidoreductase activity, monooxygenase activity, FAD binding, flavin-containing monooxygenase activity; INVOLVED IN: auxin biosynthetic process; EXPRESSED IN: sepal; EXPRESSED DURING: petal differentiation and expansion stage; CONTAINS InterPro DOMAIN/s: Pyridine nucleotide-disulphide oxidoreductase, class-II (InterPro:IPR000…	144
		MD15G1184800	0.855154	1.7116	0.390177	1.2876	0.839986	1.48384	0.98566	2.70884	0.530624	0.370747	(at4g13260 : 568.0) YUCCA2 (YUC2); FUNCTIONS IN: NADP or NADPH binding, oxidoreductase activity, FAD binding, flavin-containing monooxygenase activity; INVOLVED IN: auxin biosynthetic process; EXPRESSED IN: 24 plant structures; EXPRESSED DURING: 13 growth stages; CONTAINS InterPro DOMAIN/s: Pyridine nucleotide-disulphide oxidoreductase, class-II (InterPro:IPR000103), FAD-dependent pyridine nucleo…	145
	PIN	MD06G1226800	9.61806	16.0124	1.78181	5.11051	4.81928	29.9988	12.7645	21.7482	2.36727	3.38296	(at1g73590 : 889.0) Encodes an auxin efflux carrier involved in shoot and root development. It is involved in the maintenance of embryonic auxin gradients. Loss of function severely affects organ initiation, pin1 mutants are characterised by an inflorescence meristem that does not initiate any flowers, resulting in the formation of a naked inflorescence stem. PIN1 is involved in the determination…	146
		MD09G1047300	5.59985	7.18896	6.15836	8.92788	8.91869	10.2284	10.1379	5.15757	1.42028	3.49534	(at5g15100 : 421.0) PIN-FORMED 8 (PIN8); FUNCTIONS IN: auxin:hydrogen symporter activity, transporter activity; INVOLVED IN: auxin polar transport, transmembrane transport; LOCATED IN: endomembrane system, integral to membrane; EXPRESSED IN: 9 plant structures; EXPRESSED DURING: 6 growth stages; CONTAINS InterPro DOMAIN/s: Auxin efflux carrier, subgroup (InterPro:IPR014024), Auxin efflux carrier …	147
		MD12G1259500	0.516444	0.0911168	0.613515	0.0730377	0.832491	0.26129	3.05307	0.917164	0	0	(at5g16530 : 479.0) Encodes PIN5, an atypical member of the PIN family. PIN5 is a functional auxin transporter that is required for auxin-mediated development. PIN5 does not have a direct role in cell-to-cell transport but regulates intracellular auxin homeostasis and metabolism. PIN5 localizes, unlike other characterized plasma membrane PIN proteins, to endoplasmic reticulum (ER), presumably med…	148
		MD15G1228900	174.968	30.2736	181.838	13.9163	160.338	2.78457	65.8145	3.71933	139.373	27.0303	(at2g17500 : 471.0) Auxin efflux carrier family protein; FUNCTIONS IN: auxin:hydrogen symporter activity; INVOLVED IN: auxin polar transport, transmembrane transport; LOCATED IN: endomembrane system, integral to membrane; EXPRESSED IN: 19 plant structures; EXPRESSED DURING: 13 growth stages; CONTAINS InterPro DOMAIN/s: Auxin efflux carrier (InterPro:IPR004776); BEST Arabidopsis thaliana protein m…	149
	SAUR	MD00G1033700	199.851	68.0642	517.121	47.3431	679.316	48.3162	166.286	4.32899	461.84	263.484	(at2g28085 : 107.0) SAUR-like auxin-responsive protein family ; CONTAINS InterPro DOMAIN/s: Auxin responsive SAUR protein (InterPro:IPR003676); BEST Arabidopsis thaliana protein match is: SAUR-like auxin-responsive protein family (TAIR:AT4G34760.1); Has 1265 Blast hits to 1250 proteins in 26 species: Archae - 0; Bacteria - 0; Metazoa - 0; Fungi - 0; Plants - 1264; Viruses - 0; Other Eukaryotes - …	150
		MD02G1100200	21.0857	1.92156	4.94181	0.650915	9.01156	0.543814	3.38965	0.237562	35.1169	3.71584	(loc_os09g26590.1 : 123.0) no description available & (at5g20820 : 119.0) SAUR-like auxin-responsive protein family ; CONTAINS InterPro DOMAIN/s: Auxin responsive SAUR protein (InterPro:IPR003676); BEST Arabidopsis thaliana protein match is: SAUR-like auxin-responsive protein family (TAIR:AT1G72430.1); Has 120 Blast hits to 120 proteins in 13 species: Archae - 0; Bacteria - 0; Metazoa - 0; Fungi …	151
		MD02G1133900	0.552058	3.51831	0.260674	4.21771	0.685917	5.87899	1.40674	2.01283	0	0.520368	(at4g34760 : 156.0) SAUR-like auxin-responsive protein family ; CONTAINS InterPro DOMAIN/s: Auxin responsive SAUR protein (InterPro:IPR003676); BEST Arabidopsis thaliana protein match is: SAUR-like auxin-responsive protein family (TAIR:AT2G16580.1); Has 1475 Blast hits to 1458 proteins in 28 species: Archae - 0; Bacteria - 0; Metazoa - 0; Fungi - 0; Plants - 1474; Viruses - 0; Other Eukaryotes - …	152
		MD02G1205700	13.1252	50.8998	10.1303	62.3346	4.47654	44.9593	31.1209	34.8924	1.95964	11.9836	(at3g60690 : 160.0) SAUR-like auxin-responsive protein family ; CONTAINS InterPro DOMAIN/s: Auxin responsive SAUR protein (InterPro:IPR003676); BEST Arabidopsis thaliana protein match is: SAUR-like auxin-responsive protein family (TAIR:AT2G45210.1); Has 1342 Blast hits to 1328 proteins in 27 species: Archae - 0; Bacteria - 0; Metazoa - 0; Fungi - 0; Plants - 1341; Viruses - 0; Other Eukaryotes - …	153
		MD05G1051700	18.3135	9.06858	8.88162	13.3528	18.6396	16.7952	6.09429	0.735204	15.6993	10.3905	(at4g38840 : 114.0) SAUR-like auxin-responsive protein family ; FUNCTIONS IN: molecular_function unknown; INVOLVED IN: response to auxin stimulus, response to cold; LOCATED IN: plasma membrane; EXPRESSED IN: 21 plant structures; EXPRESSED DURING: 13 growth stages; CONTAINS InterPro DOMAIN/s: Auxin responsive SAUR protein (InterPro:IPR003676); BEST Arabidopsis thaliana protein match is: SAUR-like …	154
		MD05G1051800	7.09143	4.70585	5.96069	15.846	9.93946	20.2593	8.21159	1.14065	9.78151	0.0534866	(at4g38840 : 106.0) SAUR-like auxin-responsive protein family ; FUNCTIONS IN: molecular_function unknown; INVOLVED IN: response to auxin stimulus, response to cold; LOCATED IN: plasma membrane; EXPRESSED IN: 21 plant structures; EXPRESSED DURING: 13 growth stages; CONTAINS InterPro DOMAIN/s: Auxin responsive SAUR protein (InterPro:IPR003676); BEST Arabidopsis thaliana protein match is: SAUR-like …	155
		MD05G1052100	7.15823	2.73173	16.1962	3.77597	17.0848	3.65544	2.99708	0.153033	14.024	6.39153	(p33079|a10a5_soybn : 115.0) Auxin-induced protein 10A5 - Glycine max (Soybean) & (at4g38840 : 111.0) SAUR-like auxin-responsive protein family ; FUNCTIONS IN: molecular_function unknown; INVOLVED IN: response to auxin stimulus, response to cold; LOCATED IN: plasma membrane; EXPRESSED IN: 21 plant structures; EXPRESSED DURING: 13 growth stages; CONTAINS InterPro DOMAIN/s: Auxin responsive SAUR pr…	156
		MD05G1052400	1.00535	3.76967	1.82411	17.235	4.35824	21.5605	8.1882	10.8279	10.4272	0.432129	(p32295|arg7_phaau : 128.0) Indole-3-acetic acid-induced protein ARG7 - Phaseolus aureus (Mung bean) (Vigna radiata) & (at4g38840 : 117.0) SAUR-like auxin-responsive protein family ; FUNCTIONS IN: molecular_function unknown; INVOLVED IN: response to auxin stimulus, response to cold; LOCATED IN: plasma membrane; EXPRESSED IN: 21 plant structures; EXPRESSED DURING: 13 growth stages; CONTAINS InterP…	157
		MD05G1053200	6.13611	2.01634	4.79611	1.55916	4.2802	2.23682	2.6311	1.35105	2.14354	1.83018	(at1g75580 : 87.4) SAUR-like auxin-responsive protein family ; CONTAINS InterPro DOMAIN/s: Auxin responsive SAUR protein (InterPro:IPR003676); BEST Arabidopsis thaliana protein match is: SAUR-like auxin-responsive protein family (TAIR:AT1G19830.1); Has 1403 Blast hits to 1386 proteins in 27 species: Archae - 0; Bacteria - 0; Metazoa - 0; Fungi - 0; Plants - 1402; Viruses - 0; Other Eukaryotes - 1…	158
		MD05G1113400	8.79888	2.45277	36.7937	30.0914	8.92395	4.66262	3.78547	1.14699	28.0645	0.648353	(at4g34800 : 100.0) SAUR-like auxin-responsive protein family ; CONTAINS InterPro DOMAIN/s: Auxin responsive SAUR protein (InterPro:IPR003676); BEST Arabidopsis thaliana protein match is: SAUR-like auxin-responsive protein family (TAIR:AT4G34810.1); Has 1259 Blast hits to 1249 proteins in 28 species: Archae - 0; Bacteria - 0; Metazoa - 0; Fungi - 0; Plants - 1258; Viruses - 0; Other Eukaryotes - …	159
		MD05G1223400	22.8057	19.8941	15.986	35.0805	13.4125	59.8341	57.1587	79.2385	9.19429	6.50313	(at3g12830 : 133.0) SAUR-like auxin-responsive protein family ; CONTAINS InterPro DOMAIN/s: Auxin responsive SAUR protein (InterPro:IPR003676); BEST Arabidopsis thaliana protein match is: SAUR-like auxin-responsive protein family (TAIR:AT1G56150.1); Has 1206 Blast hits to 1201 proteins in 26 species: Archae - 0; Bacteria - 0; Metazoa - 0; Fungi - 0; Plants - 1205; Viruses - 0; Other Eukaryotes - …	160
		MD07G1117400	3.16396	6.65815	5.12584	15.1879	0.486622	4.10244	2.32546	3.96541	1.26577	2.77309	(at3g60690 : 163.0) SAUR-like auxin-responsive protein family ; CONTAINS InterPro DOMAIN/s: Auxin responsive SAUR protein (InterPro:IPR003676); BEST Arabidopsis thaliana protein match is: SAUR-like auxin-responsive protein family (TAIR:AT2G45210.1); Has 1342 Blast hits to 1328 proteins in 27 species: Archae - 0; Bacteria - 0; Metazoa - 0; Fungi - 0; Plants - 1341; Viruses - 0; Other Eukaryotes - …	161
		MD08G1014900	10.8534	26.9261	2.88535	4.8079	6.08379	15.6953	25.5896	16.2938	18.7435	4.64275	(at1g75580 : 171.0) SAUR-like auxin-responsive protein family ; CONTAINS InterPro DOMAIN/s: Auxin responsive SAUR protein (InterPro:IPR003676); BEST Arabidopsis thaliana protein match is: SAUR-like auxin-responsive protein family (TAIR:AT1G19830.1); Has 1403 Blast hits to 1386 proteins in 27 species: Archae - 0; Bacteria - 0; Metazoa - 0; Fungi - 0; Plants - 1402; Viruses - 0; Other Eukaryotes - …	162
		MD08G1015100	7.83419	17.4787	1.53407	5.00705	2.42047	9.48343	5.36391	9.44231	8.47146	1.22167	(at1g75590 : 203.0) SAUR-like auxin-responsive protein family ; CONTAINS InterPro DOMAIN/s: Auxin responsive SAUR protein (InterPro:IPR003676); BEST Arabidopsis thaliana protein match is: SAUR-like auxin-responsive protein family (TAIR:AT5G10990.1); Has 1416 Blast hits to 1399 proteins in 25 species: Archae - 0; Bacteria - 0; Metazoa - 0; Fungi - 0; Plants - 1415; Viruses - 0; Other Eukaryotes - …	163
		MD10G1059200	16.6063	13.2679	26.6327	39.0218	29.5562	41.7949	3.6619	0.736393	28.4931	3.42554	(at4g38840 : 117.0) SAUR-like auxin-responsive protein family ; FUNCTIONS IN: molecular_function unknown; INVOLVED IN: response to auxin stimulus, response to cold; LOCATED IN: plasma membrane; EXPRESSED IN: 21 plant structures; EXPRESSED DURING: 13 growth stages; CONTAINS InterPro DOMAIN/s: Auxin responsive SAUR protein (InterPro:IPR003676); BEST Arabidopsis thaliana protein match is: SAUR-like …	164
		MD10G1059600	1.7048	0.543242	3.18087	0.973692	6.2635	1.69073	1.93679	0.129968	1.69292	0.60521	(p32295|arg7_phaau : 128.0) Indole-3-acetic acid-induced protein ARG7 - Phaseolus aureus (Mung bean) (Vigna radiata) & (at4g38840 : 119.0) SAUR-like auxin-responsive protein family ; FUNCTIONS IN: molecular_function unknown; INVOLVED IN: response to auxin stimulus, response to cold; LOCATED IN: plasma membrane; EXPRESSED IN: 21 plant structures; EXPRESSED DURING: 13 growth stages; CONTAINS InterP…	165
		MD10G1059700	1.76901	1.36509	4.40136	0.190331	7.12494	0.586117	1.38374	0.0839692	1.8847	0	(at4g38840 : 115.0) SAUR-like auxin-responsive protein family ; FUNCTIONS IN: molecular_function unknown; INVOLVED IN: response to auxin stimulus, response to cold; LOCATED IN: plasma membrane; EXPRESSED IN: 21 plant structures; EXPRESSED DURING: 13 growth stages; CONTAINS InterPro DOMAIN/s: Auxin responsive SAUR protein (InterPro:IPR003676); BEST Arabidopsis thaliana protein match is: SAUR-like …	166
		MD10G1060800	5.86987	2.73688	7.78229	3.6508	3.34463	0.910905	2.33141	0.316226	2.06117	9.82595	(p32295|arg7_phaau : 128.0) Indole-3-acetic acid-induced protein ARG7 - Phaseolus aureus (Mung bean) (Vigna radiata) & (at4g38840 : 119.0) SAUR-like auxin-responsive protein family ; FUNCTIONS IN: molecular_function unknown; INVOLVED IN: response to auxin stimulus, response to cold; LOCATED IN: plasma membrane; EXPRESSED IN: 21 plant structures; EXPRESSED DURING: 13 growth stages; CONTAINS InterP…	167
		MD10G1060900	4.5034	3.94009	6.4638	2.88237	6.89019	1.77107	2.84414	0.219257	3.73245	3.74071	(p32295|arg7_phaau : 127.0) Indole-3-acetic acid-induced protein ARG7 - Phaseolus aureus (Mung bean) (Vigna radiata) & (at4g38840 : 115.0) SAUR-like auxin-responsive protein family ; FUNCTIONS IN: molecular_function unknown; INVOLVED IN: response to auxin stimulus, response to cold; LOCATED IN: plasma membrane; EXPRESSED IN: 21 plant structures; EXPRESSED DURING: 13 growth stages; CONTAINS InterP…	168
		MD10G1061300	54.331	22.3674	7.42415	3.64899	15.9276	7.26608	12.389	6.25978	13.6046	2.62374	(at2g21220 : 174.0) SAUR-like auxin-responsive protein family ; CONTAINS InterPro DOMAIN/s: Auxin responsive SAUR protein (InterPro:IPR003676); BEST Arabidopsis thaliana protein match is: SAUR-like auxin-responsive protein family (TAIR:AT4G38860.1); Has 1403 Blast hits to 1386 proteins in 28 species: Archae - 0; Bacteria - 0; Metazoa - 0; Fungi - 0; Plants - 1402; Viruses - 0; Other Eukaryotes - …	169
		MD10G1061400	23.5762	41.8849	51.8182	108.191	57.4149	108.728	50.2352	52.6539	58.6867	19.5097	(at1g19840 : 174.0) SAUR-like auxin-responsive protein family ; CONTAINS InterPro DOMAIN/s: Auxin responsive SAUR protein (InterPro:IPR003676); BEST Arabidopsis thaliana protein match is: SAUR-like auxin-responsive protein family (TAIR:AT1G75590.1); Has 1391 Blast hits to 1377 proteins in 26 species: Archae - 0; Bacteria - 0; Metazoa - 0; Fungi - 0; Plants - 1390; Viruses - 0; Other Eukaryotes - …	170
		MD10G1204800	0.441254	1.96435	0.0996146	2.782	0.234487	1.87095	1.82874	3.24567	0.418	0.506594	(at3g12830 : 177.0) SAUR-like auxin-responsive protein family ; CONTAINS InterPro DOMAIN/s: Auxin responsive SAUR protein (InterPro:IPR003676); BEST Arabidopsis thaliana protein match is: SAUR-like auxin-responsive protein family (TAIR:AT1G56150.1); Has 1206 Blast hits to 1201 proteins in 26 species: Archae - 0; Bacteria - 0; Metazoa - 0; Fungi - 0; Plants - 1205; Viruses - 0; Other Eukaryotes - …	171
		MD11G1145300	2.76115	0.852644	6.61033	0.965637	0.488726	0.0884662	0.0324162	0	2.95038	0.670155	(at2g28085 : 99.4) SAUR-like auxin-responsive protein family ; CONTAINS InterPro DOMAIN/s: Auxin responsive SAUR protein (InterPro:IPR003676); BEST Arabidopsis thaliana protein match is: SAUR-like auxin-responsive protein family (TAIR:AT4G34760.1); Has 1265 Blast hits to 1250 proteins in 26 species: Archae - 0; Bacteria - 0; Metazoa - 0; Fungi - 0; Plants - 1264; Viruses - 0; Other Eukaryotes - 1…	172
		MD12G1027600	1.69299	0.796854	0.832195	0.57035	3.37566	1.4208	3.41951	0.350826	0.470238	0.687146	(at2g36210 : 132.0) SAUR-like auxin-responsive protein family ; CONTAINS InterPro DOMAIN/s: Auxin responsive SAUR protein (InterPro:IPR003676); BEST Arabidopsis thaliana protein match is: SAUR-like auxin-responsive protein family (TAIR:AT4G34780.1); Has 925 Blast hits to 921 proteins in 25 species: Archae - 0; Bacteria - 0; Metazoa - 0; Fungi - 0; Plants - 924; Viruses - 0; Other Eukaryotes - 1 (…	173
		MD12G1113400	6.06911	11.7394	13.5877	13.9493	0.928652	5.60413	2.63936	1.44478	3.95409	43.0371	(at3g09870 : 107.0) SAUR-like auxin-responsive protein family ; FUNCTIONS IN: molecular_function unknown; INVOLVED IN: response to auxin stimulus; LOCATED IN: endomembrane system; EXPRESSED IN: 10 plant structures; EXPRESSED DURING: 6 growth stages; CONTAINS InterPro DOMAIN/s: Auxin responsive SAUR protein (InterPro:IPR003676); BEST Arabidopsis thaliana protein match is: SAUR-like auxin-responsiv…	174
		MD15G1014200	18.1605	12.5628	13.3956	4.33142	14.5964	4.5294	15.1792	8.75635	43.0019	8.63155	(at1g75580 : 174.0) SAUR-like auxin-responsive protein family ; CONTAINS InterPro DOMAIN/s: Auxin responsive SAUR protein (InterPro:IPR003676); BEST Arabidopsis thaliana protein match is: SAUR-like auxin-responsive protein family (TAIR:AT1G19830.1); Has 1403 Blast hits to 1386 proteins in 27 species: Archae - 0; Bacteria - 0; Metazoa - 0; Fungi - 0; Plants - 1402; Viruses - 0; Other Eukaryotes - …	175
		MD15G1222900	3.07905	2.34958	2.37104	0.698121	3.65532	1.46382	1.74228	1.44591	1.1959	1.41388	(at5g20810 : 207.0) SAUR-like auxin-responsive protein family ; FUNCTIONS IN: calmodulin binding; INVOLVED IN: response to auxin stimulus; LOCATED IN: peroxisome; EXPRESSED IN: 10 plant structures; EXPRESSED DURING: L mature pollen stage, M germinated pollen stage, 4 anthesis, petal differentiation and expansion stage; CONTAINS InterPro DOMAIN/s: Auxin responsive SAUR protein (InterPro:IPR003676)…	176
		MD15G1223100	34.3229	16.7163	2.41907	0.911983	10.1202	1.44706	1.91765	0.0377052	51.3525	1.9988	(loc_os08g35110.1 : 119.0) no description available & (at5g20820 : 117.0) SAUR-like auxin-responsive protein family ; CONTAINS InterPro DOMAIN/s: Auxin responsive SAUR protein (InterPro:IPR003676); BEST Arabidopsis thaliana protein match is: SAUR-like auxin-responsive protein family (TAIR:AT1G72430.1); Has 120 Blast hits to 120 proteins in 13 species: Archae - 0; Bacteria - 0; Metazoa - 0; Fungi …	177
		MD15G1246800	2.60127	8.84766	4.30934	13.7454	11.7813	28.8253	7.76769	8.18689	1.91634	1.83135	(at4g34760 : 157.0) SAUR-like auxin-responsive protein family ; CONTAINS InterPro DOMAIN/s: Auxin responsive SAUR protein (InterPro:IPR003676); BEST Arabidopsis thaliana protein match is: SAUR-like auxin-responsive protein family (TAIR:AT2G16580.1); Has 1475 Blast hits to 1458 proteins in 28 species: Archae - 0; Bacteria - 0; Metazoa - 0; Fungi - 0; Plants - 1474; Viruses - 0; Other Eukaryotes - …	178
Gibberellin-related	GRAS	MD01G1206800	19.9089	51.5037	13.168	68.1086	12.9803	72.09	43.9845	113.108	38.8524	31.0296	(at5g52510 : 456.0) SCARECROW-like 8 (SCL8); CONTAINS InterPro DOMAIN/s: Transcription factor GRAS (InterPro:IPR005202); BEST Arabidopsis thaliana protein match is: SCARECROW-like 1 (TAIR:AT1G21450.1); Has 2327 Blast hits to 2305 proteins in 315 species: Archae - 0; Bacteria - 4; Metazoa - 13; Fungi - 36; Plants - 2242; Viruses - 0; Other Eukaryotes - 32 (source: NCBI BLink). & (loc_os02g45760.1 …	179
		MD02G1148800	17.7665	37.2199	22.1314	33.0705	23.1021	46.6694	44.4597	58.1897	14.8184	24.107	(at5g66770 : 625.0) GRAS family transcription factor; CONTAINS InterPro DOMAIN/s: Transcription factor GRAS (InterPro:IPR005202); BEST Arabidopsis thaliana protein match is: GRAS family transcription factor (TAIR:AT3G50650.1); Has 1807 Blast hits to 1807 proteins in 277 species: Archae - 0; Bacteria - 0; Metazoa - 736; Fungi - 347; Plants - 385; Viruses - 0; Other Eukaryotes - 339 (source: NCBI B…	180
		MD03G1089200	0.593296	1.08187	1.14829	3.8714	0.393345	1.38108	0.449817	0.980936	0.362615	0.752427	(loc_os03g48450.4 : 496.0) no description available & (at2g29060 : 473.0) GRAS family transcription factor; CONTAINS InterPro DOMAIN/s: Transcription factor GRAS (InterPro:IPR005202); BEST Arabidopsis thaliana protein match is: SCARECROW-like 14 (TAIR:AT1G07530.1); Has 4860 Blast hits to 2426 proteins in 308 species: Archae - 0; Bacteria - 15; Metazoa - 0; Fungi - 0; Plants - 4833; Viruses - 0; O…	181
		MD03G1089700	3.60919	6.01248	3.17784	6.59251	3.3982	6.06769	5.87032	8.3874	1.87327	5.49696	(at1g07530 : 656.0) Encodes a member of the GRAS family of transcription factors. The protein interacts with the TGA2 transcription factor and affects the transcription of stress-responsive genes. The protein is found in the nucleus and is also exported to the cytoplasm.; SCARECROW-like 14 (SCL14); CONTAINS InterPro DOMAIN/s: Transcription factor GRAS (InterPro:IPR005202); BEST Arabidopsis thalia…	182
		MD03G1089800	6.16612	10.2031	4.56139	13.0656	4.19918	9.46273	6.03468	9.83574	5.70877	6.59614	(at1g07530 : 784.0) Encodes a member of the GRAS family of transcription factors. The protein interacts with the TGA2 transcription factor and affects the transcription of stress-responsive genes. The protein is found in the nucleus and is also exported to the cytoplasm.; SCARECROW-like 14 (SCL14); CONTAINS InterPro DOMAIN/s: Transcription factor GRAS (InterPro:IPR005202); BEST Arabidopsis thalia…	183
		MD03G1188800	13.6431	13.8688	15.313	36.5687	16.0323	34.273	17.9683	23.7242	10.2954	8.6551	(at1g50600 : 584.0) Encodes a scarecrow-like protein (SCL5). Member of GRAS gene family.; scarecrow-like 5 (SCL5); CONTAINS InterPro DOMAIN/s: Transcription factor GRAS (InterPro:IPR005202); BEST Arabidopsis thaliana protein match is: GRAS family transcription factor (TAIR:AT5G48150.2); Has 3554 Blast hits to 3276 proteins in 342 species: Archae - 0; Bacteria - 9; Metazoa - 107; Fungi - 18; Plant…	184
		MD03G1214700	4.10689	7.12188	4.68335	12.8473	4.48344	9.90202	6.70358	9.3739	3.92065	4.3809	(q69vg1|cigr1_orysa : 618.0) Chitin-inducible gibberellin-responsive protein 1 - Oryza sativa (Rice) & (loc_os07g36170.2 : 618.0) no description available & (at5g48150 : 475.0) Member of GRAS gene family. Semi-dominant mutant has a reduced response to far-red light and appears to act early in the phytochrome A signaling pathway.; phytochrome a signal transduction 1 (PAT1); CONTAINS InterPro DOMAI…	185
		MD04G1046000	1.50128	2.45254	0.718486	1.5492	1.41963	3.45067	1.91404	3.07748	0.0488323	0.50531	(at4g37650 : 390.0) Involved in radial organization of the root and shoot axial organs. Essential for normal shoot gravitropism. The protein moves in a highly specific manner from the cells of the stele in which it is synthesized outward. Movement requires sequences within the GRAS and VHIID domains.; SHORT ROOT (SHR); CONTAINS InterPro DOMAIN/s: Transcription factor GRAS (InterPro:IPR005202); BE…	186
		MD05G1011200	6.19855	9.60582	10.6929	24.6014	9.94627	22.0513	10.0846	16.3773	8.67694	8.44479	(at1g21450 : 616.0) Encodes a scarecrow-like protein (SCL1). Member of GRAS gene family.; SCARECROW-like 1 (SCL1); FUNCTIONS IN: sequence-specific DNA binding transcription factor activity; INVOLVED IN: regulation of transcription; EXPRESSED IN: 22 plant structures; EXPRESSED DURING: 14 growth stages; CONTAINS InterPro DOMAIN/s: Transcription factor GRAS (InterPro:IPR005202); BEST Arabidopsis tha…	187
		MD05G1360300	10.7165	13.6665	8.42591	18.295	4.83004	12.7804	9.40411	10.276	3.67272	16.5686	(at4g17230 : 598.0) Encodes a scarecrow-like protein (SCL13). Member of GRAS gene family.; SCARECROW-like 13 (SCL13); CONTAINS InterPro DOMAIN/s: Transcription factor GRAS (InterPro:IPR005202); BEST Arabidopsis thaliana protein match is: scarecrow-like 5 (TAIR:AT1G50600.1); Has 2512 Blast hits to 2467 proteins in 302 species: Archae - 0; Bacteria - 4; Metazoa - 0; Fungi - 0; Plants - 2508; Viruse…	188
		MD07G1277400	27.7619	54.1244	20.4044	74.0848	14.7587	57.1985	45.844	78.5128	24.1585	52.1471	(at5g52510 : 456.0) SCARECROW-like 8 (SCL8); CONTAINS InterPro DOMAIN/s: Transcription factor GRAS (InterPro:IPR005202); BEST Arabidopsis thaliana protein match is: SCARECROW-like 1 (TAIR:AT1G21450.1); Has 2327 Blast hits to 2305 proteins in 315 species: Archae - 0; Bacteria - 4; Metazoa - 13; Fungi - 36; Plants - 2242; Viruses - 0; Other Eukaryotes - 32 (source: NCBI BLink). & (loc_os02g45760.1 …	189
		MD10G1011000	3.62277	7.35177	4.79266	14.3664	5.86463	17.3273	6.36335	16.4648	5.13001	1.01047	(at1g21450 : 621.0) Encodes a scarecrow-like protein (SCL1). Member of GRAS gene family.; SCARECROW-like 1 (SCL1); FUNCTIONS IN: sequence-specific DNA binding transcription factor activity; INVOLVED IN: regulation of transcription; EXPRESSED IN: 22 plant structures; EXPRESSED DURING: 14 growth stages; CONTAINS InterPro DOMAIN/s: Transcription factor GRAS (InterPro:IPR005202); BEST Arabidopsis tha…	190
		MD10G1336100	25.0298	34.11	25.7901	48.831	14.1588	33.8212	22.6162	25.403	16.5619	46.4497	(at4g17230 : 560.0) Encodes a scarecrow-like protein (SCL13). Member of GRAS gene family.; SCARECROW-like 13 (SCL13); CONTAINS InterPro DOMAIN/s: Transcription factor GRAS (InterPro:IPR005202); BEST Arabidopsis thaliana protein match is: scarecrow-like 5 (TAIR:AT1G50600.1); Has 2512 Blast hits to 2467 proteins in 302 species: Archae - 0; Bacteria - 4; Metazoa - 0; Fungi - 0; Plants - 2508; Viruse…	191
		MD11G1097900	4.84026	6.23516	6.80717	29.9968	3.18801	12.5019	11.2768	9.46878	8.87188	10.0106	(loc_os03g48450.4 : 493.0) no description available & (at2g29060 : 481.0) GRAS family transcription factor; CONTAINS InterPro DOMAIN/s: Transcription factor GRAS (InterPro:IPR005202); BEST Arabidopsis thaliana protein match is: SCARECROW-like 14 (TAIR:AT1G07530.1); Has 4860 Blast hits to 2426 proteins in 308 species: Archae - 0; Bacteria - 15; Metazoa - 0; Fungi - 0; Plants - 4833; Viruses - 0; O…	192
		MD11G1098100	1.20539	1.51083	1.9068	3.83876	2.54141	3.31866	2.81352	1.59091	0.997213	0.220745	(at2g29060 : 516.0) GRAS family transcription factor; CONTAINS InterPro DOMAIN/s: Transcription factor GRAS (InterPro:IPR005202); BEST Arabidopsis thaliana protein match is: SCARECROW-like 14 (TAIR:AT1G07530.1); Has 4860 Blast hits to 2426 proteins in 308 species: Archae - 0; Bacteria - 15; Metazoa - 0; Fungi - 0; Plants - 4833; Viruses - 0; Other Eukaryotes - 12 (source: NCBI BLink). & (loc_os03…	193
		MD11G1098400	2.20967	4.41245	2.16236	6.74762	1.10619	4.03583	2.03142	2.36068	1.84823	2.40573	(at1g07530 : 540.0) Encodes a member of the GRAS family of transcription factors. The protein interacts with the TGA2 transcription factor and affects the transcription of stress-responsive genes. The protein is found in the nucleus and is also exported to the cytoplasm.; SCARECROW-like 14 (SCL14); CONTAINS InterPro DOMAIN/s: Transcription factor GRAS (InterPro:IPR005202); BEST Arabidopsis thalia…	194
		MD11G1099100	12.5984	15.8583	9.812	21.2058	10.2731	16.9318	13.724	19.4721	8.11582	4.45447	(at1g07530 : 772.0) Encodes a member of the GRAS family of transcription factors. The protein interacts with the TGA2 transcription factor and affects the transcription of stress-responsive genes. The protein is found in the nucleus and is also exported to the cytoplasm.; SCARECROW-like 14 (SCL14); CONTAINS InterPro DOMAIN/s: Transcription factor GRAS (InterPro:IPR005202); BEST Arabidopsis thalia…	195
		MD11G1229600	4.87005	7.79341	8.9169	21.2037	3.50437	16.3004	5.15997	7.31102	6.53194	29.1174	(q69vg1|cigr1_orysa : 589.0) Chitin-inducible gibberellin-responsive protein 1 - Oryza sativa (Rice) & (loc_os07g36170.2 : 589.0) no description available & (at5g48150 : 489.0) Member of GRAS gene family. Semi-dominant mutant has a reduced response to far-red light and appears to act early in the phytochrome A signaling pathway.; phytochrome a signal transduction 1 (PAT1); CONTAINS InterPro DOMAI…	196
		MD12G1143500	7.18009	9.00545	7.69533	16.8734	8.59975	19.89	11.5896	14.3723	11.0084	3.93137	(at2g37650 : 704.0) GRAS family transcription factor; CONTAINS InterPro DOMAIN/s: Transcription factor GRAS (InterPro:IPR005202); BEST Arabidopsis thaliana protein match is: SCARECROW-like 14 (TAIR:AT1G07530.1); Has 2417 Blast hits to 2350 proteins in 288 species: Archae - 0; Bacteria - 4; Metazoa - 2; Fungi - 0; Plants - 2410; Viruses - 0; Other Eukaryotes - 1 (source: NCBI BLink). & (loc_os03g4…	197
		MD15G1307800	5.58248	12.3215	3.29371	5.95719	5.50399	9.19512	8.72873	17.8556	1.78661	1.23421	(at4g37650 : 573.0) Involved in radial organization of the root and shoot axial organs. Essential for normal shoot gravitropism. The protein moves in a highly specific manner from the cells of the stele in which it is synthesized outward. Movement requires sequences within the GRAS and VHIID domains.; SHORT ROOT (SHR); CONTAINS InterPro DOMAIN/s: Transcription factor GRAS (InterPro:IPR005202); BE…	198
		MD16G1023300	34.7184	59.0213	16.242	67.607	20.5304	65.6521	55.8915	91.1851	15.735	13.9989	(q6ei05|gaipb_cucma : 785.0) DELLA protein GAIP-B (Gibberellic acid-insensitive phloem protein B) (GAIP-B) (CmGAIP-B) - Cucurbita maxima (Pumpkin) (Winter squash) & (at2g01570 : 702.0) Member of the VHIID/DELLA regulatory family. Contains homopolymeric serine and threonine residues, a putative nuclear localization signal, leucine heptad repeats, and an LXXLL motif. Putative transcriptional regula…	199
	GA2ox	MD05G1207000	1.75903	14.5266	0.498641	11.0159	0.726612	32.2757	15.1207	59.234	2.76744	24.9825	(q9sq80|g2ox1_pea : 464.0) Gibberellin 2-beta-dioxygenase 1 (EC 1.14.11.13) (Gibberellin 2-beta-hydroxylase 1) (Gibberellin 2-oxidase 1) (GA 2-oxidase 1) (Protein SLENDER) - Pisum sativum (Garden pea) & (at1g78440 : 379.0) Encodes a gibberellin 2-oxidase that acts on C19 gibberellins.; Arabidopsis thaliana gibberellin 2-oxidase 1 (ATGA2OX1); CONTAINS InterPro DOMAIN/s: Isopenicillin N synthase (I…	200
		MD10G1194100	1.94502	3.97436	0.441907	2.40084	0.802348	18.66	20.6298	58.319	47.7339	19.6889	(q9sq80|g2ox1_pea : 469.0) Gibberellin 2-beta-dioxygenase 1 (EC 1.14.11.13) (Gibberellin 2-beta-hydroxylase 1) (Gibberellin 2-oxidase 1) (GA 2-oxidase 1) (Protein SLENDER) - Pisum sativum (Garden pea) & (at1g78440 : 381.0) Encodes a gibberellin 2-oxidase that acts on C19 gibberellins.; Arabidopsis thaliana gibberellin 2-oxidase 1 (ATGA2OX1); CONTAINS InterPro DOMAIN/s: Isopenicillin N synthase (I…	201
		MD16G1148400	0.194749	0.580818	0.178668	0.374616	0.165279	8.63599	12.9968	30.916	0.0379265	0.0808449	(q9xhm5|g2ox2_pea : 285.0) Gibberellin 2-beta-dioxygenase 2 (EC 1.14.11.13) (Gibberellin 2-beta-hydroxylase 2) (Gibberellin 2-oxidase 2) (GA 2-oxidase 2) - Pisum sativum (Garden pea) & (at1g02400 : 261.0) Encodes a gibberellin 2-oxidase that acts on C19 gibberellins but not C20 gibberellins.; gibberellin 2-oxidase 6 (GA2OX6); CONTAINS InterPro DOMAIN/s: Oxoglutarate/iron-dependent oxygenase (Inte…	202
	GA20ox	MD00G1003600	0.00846097	0.144594	0	0.0548772	0	14.9297	13.0031	54.531	0	0	(at5g51810 : 500.0) Encodes gibberellin 20-oxidase. Involved in gibberellin biosynthesis. Up-regulated by far red light in elongating petioles. Not regulated by a circadian clock.; gibberellin 20 oxidase 2 (GA20OX2); CONTAINS InterPro DOMAIN/s: Isopenicillin N synthase (InterPro:IPR002283), Oxoglutarate/iron-dependent oxygenase (InterPro:IPR005123); BEST Arabidopsis thaliana protein match is: 2-o…	203
		MD03G1085000	53.3656	37.9996	198.803	109.641	2.07252	7.84293	7.85925	5.35515	123.64	98.1339	(at1g52800 : 307.0) 2-oxoglutarate (2OG) and Fe(II)-dependent oxygenase superfamily protein; FUNCTIONS IN: oxidoreductase activity; LOCATED IN: cellular_component unknown; EXPRESSED IN: stem, root; CONTAINS InterPro DOMAIN/s: Oxoglutarate/iron-dependent oxygenase (InterPro:IPR005123); BEST Arabidopsis thaliana protein match is: 2-oxoglutarate (2OG) and Fe(II)-dependent oxygenase superfamily prote…	204
		MD11G1071600	5.38891	2.46369	6.51264	0.0404344	10.638	0.63259	13.9125	1.21275	0.863373	2.78097	(at5g58660 : 315.0) 2-oxoglutarate (2OG) and Fe(II)-dependent oxygenase superfamily protein; FUNCTIONS IN: oxidoreductase activity, acting on paired donors, with incorporation or reduction of molecular oxygen, 2-oxoglutarate as one donor, and incorporation of one atom each of oxygen into both donors, oxidoreductase activity, iron ion binding; INVOLVED IN: oxidation reduction; LOCATED IN: cellular…	205
		MD15G1088200	0.45121	2.59082	0.0120121	0	0	0.0913339	0.014898	0.495424	0	0.723824	(q8rvf5|gaox2_orysa : 410.0) Gibberellin 20 oxidase 2 (EC 1.14.11.-) (Gibberellin C-20 oxidase 2) (GA 20-oxidase 2) (Os20ox2) (Semidwarf-1 protein) - Oryza sativa (Rice) & (loc_os01g66100.1 : 410.0) no description available & (at5g51810 : 389.0) Encodes gibberellin 20-oxidase. Involved in gibberellin biosynthesis. Up-regulated by far red light in elongating petioles. Not regulated by a circadian …	206
		MD15G1116900	2.09241	0.504734	1.76521	1.54048	1.24636	1.14811	0.57414	2.02344	2.32126	1.02428	(at1g52820 : 228.0) 2-oxoglutarate (2OG) and Fe(II)-dependent oxygenase superfamily protein; FUNCTIONS IN: oxidoreductase activity; EXPRESSED IN: root; CONTAINS InterPro DOMAIN/s: Oxoglutarate/iron-dependent oxygenase (InterPro:IPR005123); BEST Arabidopsis thaliana protein match is: 2-oxoglutarate (2OG) and Fe(II)-dependent oxygenase superfamily protein (TAIR:AT4G03070.1); Has 7837 Blast hits to …	207
	GA3ox	MD02G1263100	0	0.0392408	0	0.164923	0	32.4062	45.2472	150.804	0	0.352279	(at1g15550 : 360.0) Involved in later steps of the gibberellic acid biosynthetic pathway. Activated by AGAMOUS in a cal-1, ap1-1 background. Deletion of 208 bp from -1016 to -809 (&#916;-808) resulted in loss of GA-negative feedback (this sequence, which contains a 43-bp sequence GNFEI, was shown to be sufficient for GA-negative feedback).; gibberellin 3-oxidase 1 (GA3OX1); CONTAINS InterPro DOMA…	208
		MD02G1263200	0.023136	0.0263655	0.0205397	0.138802	0	7.72506	11.0705	33.3032	0	0.191786	(at1g80340 : 388.0) Encodes a protein with gibberellin 3 &#946;-hydroxylase activity. The protein was heterologously expressed in E. coli and shown to catalyze the hydroxylation of both GA9 and GA20.; gibberellin 3-oxidase 2 (GA3OX2); CONTAINS InterPro DOMAIN/s: Oxoglutarate/iron-dependent oxygenase (InterPro:IPR005123); BEST Arabidopsis thaliana protein match is: gibberellin 3-oxidase 1 (TAIR:AT…	209
		MD09G1217400	0.0702457	0.197118	0	1.59477	0	2.57103	0.587878	3.78085	0	0	(at1g80340 : 452.0) Encodes a protein with gibberellin 3 &#946;-hydroxylase activity. The protein was heterologously expressed in E. coli and shown to catalyze the hydroxylation of both GA9 and GA20.; gibberellin 3-oxidase 2 (GA3OX2); CONTAINS InterPro DOMAIN/s: Oxoglutarate/iron-dependent oxygenase (InterPro:IPR005123); BEST Arabidopsis thaliana protein match is: gibberellin 3-oxidase 1 (TAIR:AT…	210
	GID	MD00G1003500	2.11265	2.5802	2.40916	4.51141	1.70423	3.50259	9.16806	3.12319	0.523674	1.94543	(at5g62180 : 217.0) carboxyesterase 20 (CXE20); INVOLVED IN: metabolic process; LOCATED IN: cellular_component unknown; EXPRESSED IN: root, flower; EXPRESSED DURING: petal differentiation and expansion stage; CONTAINS InterPro DOMAIN/s: Alpha/beta hydrolase fold-3 (InterPro:IPR013094); BEST Arabidopsis thaliana protein match is: alpha/beta-Hydrolases superfamily protein (TAIR:AT2G45600.1); Has 93…	211
		MD02G1276600	1.693	2.05487	1.14496	2.04413	0.13148	1.31949	0.612178	1.56528	2.52257	1.10473	(loc_os05g33940.1 : 353.0) no description available & (at5g16080 : 177.0) carboxyesterase 17 (CXE17); FUNCTIONS IN: hydrolase activity; INVOLVED IN: metabolic process; LOCATED IN: cellular_component unknown; EXPRESSED IN: 11 plant structures; EXPRESSED DURING: 4 anthesis, petal differentiation and expansion stage; CONTAINS InterPro DOMAIN/s: Lipase, GDXG, active site (InterPro:IPR002168), Alpha/b…	212
		MD03G1273300	21.5962	20.5516	24.5937	61.8434	27.6376	48.7512	42.2468	39.6734	95.6199	48.3898	(at3g63010 : 527.0) Encodes a gibberellin (GA) receptor ortholog of the rice GA receptor gene (OsGID1). Has GA-binding activity, showing higher affinity to GA4. Interacts with DELLA proteins in vivo in the presence of GA4.; GA INSENSITIVE DWARF1B (GID1B); FUNCTIONS IN: hydrolase activity; INVOLVED IN: floral organ morphogenesis, raffinose family oligosaccharide biosynthetic process, positive regu…	213
		MD05G1191000	2.20939	3.85389	7.18884	11.5858	0.369246	2.2983	0.100559	0.394367	3.08618	13.1686	(at3g48690 : 261.0) Encodes a protein with carboxylesterase whose activity was tested using both pNA and 2,4-D-methyl.; CXE12; FUNCTIONS IN: carboxylesterase activity; INVOLVED IN: response to salt stress; LOCATED IN: cytoplasm; EXPRESSED IN: 24 plant structures; EXPRESSED DURING: 14 growth stages; CONTAINS InterPro DOMAIN/s: Lipase, GDXG, active site (InterPro:IPR002168), Alpha/beta hydrolase fo…	214
		MD05G1191100	60.0311	29.4413	104.298	89.9808	94.4168	52.0975	92.1413	36.8339	87.6747	75.8141	(at3g48690 : 285.0) Encodes a protein with carboxylesterase whose activity was tested using both pNA and 2,4-D-methyl.; CXE12; FUNCTIONS IN: carboxylesterase activity; INVOLVED IN: response to salt stress; LOCATED IN: cytoplasm; EXPRESSED IN: 24 plant structures; EXPRESSED DURING: 14 growth stages; CONTAINS InterPro DOMAIN/s: Lipase, GDXG, active site (InterPro:IPR002168), Alpha/beta hydrolase fo…	215
		MD06G1052300	8.25674	33.7058	7.85118	51.638	5.32359	72.6521	40.6	79.5691	5.06948	8.07636	(at5g62180 : 323.0) carboxyesterase 20 (CXE20); INVOLVED IN: metabolic process; LOCATED IN: cellular_component unknown; EXPRESSED IN: root, flower; EXPRESSED DURING: petal differentiation and expansion stage; CONTAINS InterPro DOMAIN/s: Alpha/beta hydrolase fold-3 (InterPro:IPR013094); BEST Arabidopsis thaliana protein match is: alpha/beta-Hydrolases superfamily protein (TAIR:AT2G45600.1); Has 93…	216
		MD07G1043400	19.3676	32.4068	15.7334	34.1703	3.39738	19.3339	16.931	12.2083	13.6992	10.8504	(loc_os05g33940.1 : 359.0) no description available & (at5g06570 : 179.0) alpha/beta-Hydrolases superfamily protein; FUNCTIONS IN: hydrolase activity; INVOLVED IN: metabolic process; LOCATED IN: cellular_component unknown; EXPRESSED IN: 6 plant structures; EXPRESSED DURING: petal differentiation and expansion stage; CONTAINS InterPro DOMAIN/s: Alpha/beta hydrolase fold-3 (InterPro:IPR013094); BES…	217
		MD08G1104000	3.01579	7.1198	0.659294	3.79731	1.50727	13.7057	17.7289	20.0767	0.384845	6.64386	(at1g47480 : 405.0) alpha/beta-Hydrolases superfamily protein; FUNCTIONS IN: hydrolase activity; INVOLVED IN: metabolic process; LOCATED IN: cellular_component unknown; EXPRESSED IN: stem, hypocotyl, root, flower; EXPRESSED DURING: petal differentiation and expansion stage; CONTAINS InterPro DOMAIN/s: Lipase, GDXG, active site (InterPro:IPR002168), Alpha/beta hydrolase fold-3 (InterPro:IPR013094)…	218
		MD10G1091100	30.0323	35.2784	7.94019	20.3992	13.3421	24.8686	38.5431	29.5164	85.2629	10.8569	(at1g49660 : 237.0) Encodes a protein with carboxylesterase whose activity was tested using pNA.; carboxyesterase 5 (CXE5); FUNCTIONS IN: carboxylesterase activity; INVOLVED IN: metabolic process; LOCATED IN: cellular_component unknown; EXPRESSED IN: 23 plant structures; EXPRESSED DURING: 13 growth stages; CONTAINS InterPro DOMAIN/s: Alpha/beta hydrolase fold-3 (InterPro:IPR013094); BEST Arabidop…	219
		MD11G1176900	5.0295	5.16463	8.01314	13.608	4.14306	11.4448	11.1619	14.6317	1.76598	1.1952	(loc_os07g06880.1 : 363.0) no description available & (at5g06570 : 319.0) alpha/beta-Hydrolases superfamily protein; FUNCTIONS IN: hydrolase activity; INVOLVED IN: metabolic process; LOCATED IN: cellular_component unknown; EXPRESSED IN: 6 plant structures; EXPRESSED DURING: petal differentiation and expansion stage; CONTAINS InterPro DOMAIN/s: Alpha/beta hydrolase fold-3 (InterPro:IPR013094); BES…	220
		MD11G1296000	5.73663	9.88689	9.08978	21.8581	5.58495	13.4956	14.0006	13.1093	23.9345	19.9799	(at3g63010 : 511.0) Encodes a gibberellin (GA) receptor ortholog of the rice GA receptor gene (OsGID1). Has GA-binding activity, showing higher affinity to GA4. Interacts with DELLA proteins in vivo in the presence of GA4.; GA INSENSITIVE DWARF1B (GID1B); FUNCTIONS IN: hydrolase activity; INVOLVED IN: floral organ morphogenesis, raffinose family oligosaccharide biosynthetic process, positive regu…	221
		MD12G1227200	37.9237	2.61997	10.7637	0.651423	26.5759	2.49338	51.857	3.94805	34.9832	13.7311	(at5g27320 : 529.0) Encodes a gibberellin (GA) receptor ortholog of the rice GA receptor gene (OsGID1). Has GA-binding activity, showing higher affinity to GA4. Interacts with DELLA proteins in vivo in the presence of GA4.; GA INSENSITIVE DWARF1C (GID1C); FUNCTIONS IN: hydrolase activity; INVOLVED IN: floral organ morphogenesis, raffinose family oligosaccharide biosynthetic process, positive regu…	222
		MD13G1187500	0.359246	1.32388	0.0556728	0.148908	0.100654	4.23676	8.24695	18.2291	0.0167226	1.03598	(loc_os09g28750.1 : 250.0) no description available & (at1g49650 : 231.0) alpha/beta-Hydrolases superfamily protein; FUNCTIONS IN: hydrolase activity; INVOLVED IN: metabolic process; EXPRESSED IN: 15 plant structures; EXPRESSED DURING: 10 growth stages; CONTAINS InterPro DOMAIN/s: Alpha/beta hydrolase fold-3 (InterPro:IPR013094); BEST Arabidopsis thaliana protein match is: carboxyesterase 5 (TAIR…	223
		MD14G1045500	0.173492	1.0828	0.25032	4.77839	0	0.963639	0.434608	1.336	0.310084	0.0145873	(at5g06570 : 370.0) alpha/beta-Hydrolases superfamily protein; FUNCTIONS IN: hydrolase activity; INVOLVED IN: metabolic process; LOCATED IN: cellular_component unknown; EXPRESSED IN: 6 plant structures; EXPRESSED DURING: petal differentiation and expansion stage; CONTAINS InterPro DOMAIN/s: Alpha/beta hydrolase fold-3 (InterPro:IPR013094); BEST Arabidopsis thaliana protein match is: carboxyestera…	224
		MD15G1085200	31.3898	11.3273	33.5532	26.3253	42.8036	27.701	52.6307	11.2498	40.8976	10.3845	(at1g47480 : 404.0) alpha/beta-Hydrolases superfamily protein; FUNCTIONS IN: hydrolase activity; INVOLVED IN: metabolic process; LOCATED IN: cellular_component unknown; EXPRESSED IN: stem, hypocotyl, root, flower; EXPRESSED DURING: petal differentiation and expansion stage; CONTAINS InterPro DOMAIN/s: Lipase, GDXG, active site (InterPro:IPR002168), Alpha/beta hydrolase fold-3 (InterPro:IPR013094)…	225
		MD16G1188100	1.59794	20.1237	0.104161	0.702568	0.678705	209.096	440.755	988.195	0	79.7192	(loc_os09g28750.1 : 241.0) no description available & (at1g49650 : 212.0) alpha/beta-Hydrolases superfamily protein; FUNCTIONS IN: hydrolase activity; INVOLVED IN: metabolic process; EXPRESSED IN: 15 plant structures; EXPRESSED DURING: 10 growth stages; CONTAINS InterPro DOMAIN/s: Alpha/beta hydrolase fold-3 (InterPro:IPR013094); BEST Arabidopsis thaliana protein match is: carboxyesterase 5 (TAIR…	226
		MD16G1188500	0.0565392	0.212475	0	0.0463372	0	0.662568	0.584802	2.19562	0	0.0677718	(loc_os06g11090.1 : 273.0) no description available & (at1g47480 : 239.0) alpha/beta-Hydrolases superfamily protein; FUNCTIONS IN: hydrolase activity; INVOLVED IN: metabolic process; LOCATED IN: cellular_component unknown; EXPRESSED IN: stem, hypocotyl, root, flower; EXPRESSED DURING: petal differentiation and expansion stage; CONTAINS InterPro DOMAIN/s: Lipase, GDXG, active site (InterPro:IPR002…	227
	GASA	MD00G1092500	9.89243	12.6595	9.95006	12.3343	18.2486	45.8117	14.3583	26.3852	3.82196	3.35662	(at1g75750 : 125.0) GA-responsive GAST1 protein homolog regulated by BR and GA antagonistically. Possibly involved in cell elongation based on expression data; GAST1 protein homolog 1 (GASA1); CONTAINS InterPro DOMAIN/s: Gibberellin regulated protein (InterPro:IPR003854); BEST Arabidopsis thaliana protein match is: Gibberellin-regulated family protein (TAIR:AT2G18420.1). & (loc_os05g35690.1 : 107…	228
		MD02G1132400	60.4667	58.4497	305.687	96.3562	336.401	46.7004	197.471	7.12975	12.5191	109.191	(at1g75750 : 111.0) GA-responsive GAST1 protein homolog regulated by BR and GA antagonistically. Possibly involved in cell elongation based on expression data; GAST1 protein homolog 1 (GASA1); CONTAINS InterPro DOMAIN/s: Gibberellin regulated protein (InterPro:IPR003854); BEST Arabidopsis thaliana protein match is: Gibberellin-regulated family protein (TAIR:AT2G18420.1). & (loc_os05g35690.1 : 102…	229
		MD09G1051300	25.2956	25.315	8.60757	1.57342	15.6765	7.67526	13.5855	18.162	29.4117	8.83152	(at5g15230 : 107.0) gibberellin-regulated (GASA4); GAST1 protein homolog 4 (GASA4); FUNCTIONS IN: molecular_function unknown; INVOLVED IN: response to gibberellin stimulus, gibberellic acid mediated signaling pathway; EXPRESSED IN: 23 plant structures; EXPRESSED DURING: 14 growth stages; CONTAINS InterPro DOMAIN/s: Gibberellin regulated protein (InterPro:IPR003854); BEST Arabidopsis thaliana prot…	230
		MD09G1263900	209.353	144.362	407.402	32.222	449.438	50.0073	172.742	26.112	531.599	76.7246	(at3g02885 : 98.6) GAST1 protein homolog 5 (GASA5); INVOLVED IN: response to gibberellin stimulus; LOCATED IN: endomembrane system; EXPRESSED IN: 7 plant structures; EXPRESSED DURING: LP.04 four leaves visible, 4 anthesis, C globular stage, petal differentiation and expansion stage; CONTAINS InterPro DOMAIN/s: Gibberellin regulated protein (InterPro:IPR003854); BEST Arabidopsis thaliana protein m…	231
		MD15G1012300	2.28001	1.50375	0.662608	1.0587	1.02495	3.4978	4.13141	2.65008	0.0465507	16.617	(at1g75750 : 123.0) GA-responsive GAST1 protein homolog regulated by BR and GA antagonistically. Possibly involved in cell elongation based on expression data; GAST1 protein homolog 1 (GASA1); CONTAINS InterPro DOMAIN/s: Gibberellin regulated protein (InterPro:IPR003854); BEST Arabidopsis thaliana protein match is: Gibberellin-regulated family protein (TAIR:AT2G18420.1). & (loc_os05g35690.1 : 111…	232
		MD15G1246100	3.65316	0.818893	9.12311	0.116061	17.3393	0.159671	5.94379	0	0.697023	0.277146	(at1g75750 : 112.0) GA-responsive GAST1 protein homolog regulated by BR and GA antagonistically. Possibly involved in cell elongation based on expression data; GAST1 protein homolog 1 (GASA1); CONTAINS InterPro DOMAIN/s: Gibberellin regulated protein (InterPro:IPR003854); BEST Arabidopsis thaliana protein match is: Gibberellin-regulated family protein (TAIR:AT2G18420.1). & (loc_os05g35690.1 : 103…	233
		MD17G1041500	20.8006	57.119	2.49432	2.96406	3.99174	11.9284	9.60917	24.9525	16.359	221.694	(at5g15230 : 107.0) gibberellin-regulated (GASA4); GAST1 protein homolog 4 (GASA4); FUNCTIONS IN: molecular_function unknown; INVOLVED IN: response to gibberellin stimulus, gibberellic acid mediated signaling pathway; EXPRESSED IN: 23 plant structures; EXPRESSED DURING: 14 growth stages; CONTAINS InterPro DOMAIN/s: Gibberellin regulated protein (InterPro:IPR003854); BEST Arabidopsis thaliana prot…	234
		MD17G1259200	17.0784	2.18746	12.4505	0.712319	13.9624	1.05115	5.28369	0.509556	19.496	4.09715	(at3g02885 : 98.6) GAST1 protein homolog 5 (GASA5); INVOLVED IN: response to gibberellin stimulus; LOCATED IN: endomembrane system; EXPRESSED IN: 7 plant structures; EXPRESSED DURING: LP.04 four leaves visible, 4 anthesis, C globular stage, petal differentiation and expansion stage; CONTAINS InterPro DOMAIN/s: Gibberellin regulated protein (InterPro:IPR003854); BEST Arabidopsis thaliana protein m…	235
Cytokinin-related	ARR/BRR	MD00G1165700	2.45336	4.45418	4.56946	1.34337	4.89385	4.64975	6.20246	7.80877	2.35453	0	(loc_os01g67770.1 : 237.0) no description available & (at1g67710 : 236.0) Encodes an Arabidopsis response regulator (ARR) protein that acts in concert with other type-B ARRs in the cytokinin signaling pathway.; response regulator 11 (ARR11); CONTAINS InterPro DOMAIN/s: Response regulator, plant B-type (InterPro:IPR017053), Myb-like DNA-binding domain, SHAQKYF class (InterPro:IPR006447), CheY-like…	236
		MD01G1196500	0.0065081	0.0424702	0	0	0	1.19153	0.324132	2.66012	0	0.321422	(at4g16110 : 207.0) Encodes a pollen-specific transcription factor involved in the expression of nuclear genes for components of mitochondrial complex I in Arabidopsis. Acts in concert with other type-B ARRs in the cytokinin signaling pathway. AHK3 mediates cytokinin-induced phosphorylation of ARR2 on the Asp-80 residue. This phosphorylation plays a positive role of ARR2 in cytokinin-mediated con…	237
		MD06G1182400	46.5442	14.3098	31.6271	7.97712	31.2543	5.65786	15.0271	5.31435	93.2772	46.5056	(at5g62920 : 217.0) Encodes a Type-A response regulator that is responsive to cytokinin treatment. Its C-ter domain is very short in comparison to other Arabidopsis ARRs (17 total). Arr6 protein is stabilized by cytokinin.; response regulator 6 (ARR6); CONTAINS InterPro DOMAIN/s: CheY-like (InterPro:IPR011006), Signal transduction response regulator, receiver domain (InterPro:IPR001789); BEST Ara…	238
		MD08G1059000	4.04301	13.3716	1.30369	14.4021	2.04831	13.7534	6.97878	9.99603	1.60713	1.72636	(loc_os02g08500.1 : 410.0) no description available & (at2g25180 : 390.0) Encodes an Arabidopsis response regulator (ARR) protein that acts in concert with other type-B ARRs in the cytokinin signaling pathway.; response regulator 12 (RR12); CONTAINS InterPro DOMAIN/s: Response regulator, plant B-type (InterPro:IPR017053), Myb-like DNA-binding domain, SHAQKYF class (InterPro:IPR006447), CheY-like …	239
		MD14G1188400	20.6616	6.63285	12.6431	2.49519	21.9714	5.01117	13.3617	6.2561	57.6442	11.5991	(at5g62920 : 217.0) Encodes a Type-A response regulator that is responsive to cytokinin treatment. Its C-ter domain is very short in comparison to other Arabidopsis ARRs (17 total). Arr6 protein is stabilized by cytokinin.; response regulator 6 (ARR6); CONTAINS InterPro DOMAIN/s: CheY-like (InterPro:IPR011006), Signal transduction response regulator, receiver domain (InterPro:IPR001789); BEST Ara…	240
		MD15G1155800	9.67682	12.1817	7.28629	14.8575	8.4312	13.5288	8.44231	10.537	14.1168	3.13323	(at2g25180 : 283.0) Encodes an Arabidopsis response regulator (ARR) protein that acts in concert with other type-B ARRs in the cytokinin signaling pathway.; response regulator 12 (RR12); CONTAINS InterPro DOMAIN/s: Response regulator, plant B-type (InterPro:IPR017053), Myb-like DNA-binding domain, SHAQKYF class (InterPro:IPR006447), CheY-like (InterPro:IPR011006), Myb, DNA-binding (InterPro:IPR01…	241
		MD16G1108400	11.4279	16.2514	13.0309	46.2054	21.3474	55.5607	25.3472	35.4507	9.69028	10.9273	(loc_os01g67770.1 : 424.0) no description available & (at1g67710 : 397.0) Encodes an Arabidopsis response regulator (ARR) protein that acts in concert with other type-B ARRs in the cytokinin signaling pathway.; response regulator 11 (ARR11); CONTAINS InterPro DOMAIN/s: Response regulator, plant B-type (InterPro:IPR017053), Myb-like DNA-binding domain, SHAQKYF class (InterPro:IPR006447), CheY-like…	242
	CKX	MD02G1297500	2.00302	4.01566	1.59266	4.01014	1.94762	4.63013	1.69197	4.23885	3.49939	3.1548	(at3g63440 : 263.0) This gene used to be called AtCKX7. It encodes a protein whose sequence is similar to cytokinin oxidase/dehydrogenase, which catalyzes the degradation of cytokinins.; cytokinin oxidase/dehydrogenase 6 (CKX6); CONTAINS InterPro DOMAIN/s: Cytokinin dehydrogenase 1, FAD/cytokinin binding domain (InterPro:IPR015345), FAD-binding, type 2 (InterPro:IPR016166), FAD-linked oxidase-lik…	243
		MD02G1297600	1.79192	3.20428	0.566847	3.88991	1.04114	6.55495	1.91911	5.35548	0.485455	0.6318	(at3g63440 : 473.0) This gene used to be called AtCKX7. It encodes a protein whose sequence is similar to cytokinin oxidase/dehydrogenase, which catalyzes the degradation of cytokinins.; cytokinin oxidase/dehydrogenase 6 (CKX6); CONTAINS InterPro DOMAIN/s: Cytokinin dehydrogenase 1, FAD/cytokinin binding domain (InterPro:IPR015345), FAD-binding, type 2 (InterPro:IPR016166), FAD-linked oxidase-lik…	244
		MD07G1026600	0.804211	1.58642	0.32462	0.557259	0.903134	3.27885	2.93429	9.99753	0.214721	0.22468	(at3g63440 : 746.0) This gene used to be called AtCKX7. It encodes a protein whose sequence is similar to cytokinin oxidase/dehydrogenase, which catalyzes the degradation of cytokinins.; cytokinin oxidase/dehydrogenase 6 (CKX6); CONTAINS InterPro DOMAIN/s: Cytokinin dehydrogenase 1, FAD/cytokinin binding domain (InterPro:IPR015345), FAD-binding, type 2 (InterPro:IPR016166), FAD-linked oxidase-lik…	245
		MD08G1023900	5.85931	12.0111	2.86818	0.681987	4.6374	10.1935	23.6719	39.4654	6.64138	12.7773	(at1g75450 : 766.0) This gene used to be called AtCKX6. It encodes a protein whose sequence is similar to cytokinin oxidase/dehydrogenase, which catalyzes the degradation of cytokinins.; cytokinin oxidase 5 (CKX5); CONTAINS InterPro DOMAIN/s: Cytokinin dehydrogenase 1, FAD/cytokinin binding domain (InterPro:IPR015345), FAD-binding, type 2 (InterPro:IPR016166), Oxygen oxidoreductase covalent FAD-b…	246
		MD08G1071200	11.3162	31.0879	14.1272	22.6956	20.7128	60.5145	91.2164	200.915	17.3607	29.3937	(at5g21482 : 645.0) This gene used to be called AtCKX5. It encodes a protein whose sequence is similar to cytokinin oxidase/dehydrogenase, which catalyzes the degradation of cytokinins.; cytokinin oxidase 7 (CKX7); CONTAINS InterPro DOMAIN/s: Cytokinin dehydrogenase 1, FAD/cytokinin binding domain (InterPro:IPR015345), FAD-binding, type 2 (InterPro:IPR016166), FAD-linked oxidase-like, C-terminal …	247
		MD15G1021500	0.844897	2.32704	0.10223	1.78023	0.312421	1.44689	0.50359	1.94348	2.85938	2.07134	(at1g75450 : 753.0) This gene used to be called AtCKX6. It encodes a protein whose sequence is similar to cytokinin oxidase/dehydrogenase, which catalyzes the degradation of cytokinins.; cytokinin oxidase 5 (CKX5); CONTAINS InterPro DOMAIN/s: Cytokinin dehydrogenase 1, FAD/cytokinin binding domain (InterPro:IPR015345), FAD-binding, type 2 (InterPro:IPR016166), Oxygen oxidoreductase covalent FAD-b…	248
		MD15G1050100	2.34603	4.98746	1.86306	11.38	2.94792	14.5267	4.56507	10.2234	1.9646	0.762722	(at5g21482 : 658.0) This gene used to be called AtCKX5. It encodes a protein whose sequence is similar to cytokinin oxidase/dehydrogenase, which catalyzes the degradation of cytokinins.; cytokinin oxidase 7 (CKX7); CONTAINS InterPro DOMAIN/s: Cytokinin dehydrogenase 1, FAD/cytokinin binding domain (InterPro:IPR015345), FAD-binding, type 2 (InterPro:IPR016166), FAD-linked oxidase-like, C-terminal …	249
		MD15G1208300	2.19538	10.7646	0.0320648	0.901877	0.0947073	13.2553	14.8277	43.4974	0.0190735	0.40348	(at5g56970 : 563.0) It encodes a protein whose sequence is similar to cytokinin oxidase/dehydrogenase, which catalyzes the degradation of cytokinins.; cytokinin oxidase 3 (CKX3); FUNCTIONS IN: primary amine oxidase activity, cytokinin dehydrogenase activity; INVOLVED IN: cytokinin catabolic process; LOCATED IN: vacuole; EXPRESSED IN: 14 plant structures; EXPRESSED DURING: 6 growth stages; CONTAIN…	250
	AHP	MD04G1212100	61.2487	294.488	170.55	282.396	276.884	289.885	100.372	66.7753	248.812	375.287	(at3g21510 : 201.0) Encodes AHP1, one of the six Arabidopsis thaliana histidine phosphotransfer proteins (AHPs). AHPs function as redundant positive regulators of cytokinin signaling. Members of the AHP gene family include: AT3G21510 (AHP1), AT3G29350 (AHP2), AT5G39340 (AHP3), AT3G16360 (AHP4), AT1G03430 (AHP5) and AT1G80100 (AHP6).; histidine-containing phosphotransmitter 1 (AHP1); CONTAINS Inte…	251
		MD12G1226800	52.4744	13.5102	193.438	18.9921	30.9167	18.245	56.0241	6.07898	132.8	43.1964	(at3g21510 : 194.0) Encodes AHP1, one of the six Arabidopsis thaliana histidine phosphotransfer proteins (AHPs). AHPs function as redundant positive regulators of cytokinin signaling. Members of the AHP gene family include: AT3G21510 (AHP1), AT3G29350 (AHP2), AT5G39340 (AHP3), AT3G16360 (AHP4), AT1G03430 (AHP5) and AT1G80100 (AHP6).; histidine-containing phosphotransmitter 1 (AHP1); CONTAINS Inte…	252
		MD13G1176300	15.4789	9.74097	14.568	5.55502	12.9353	7.27962	9.72272	6.92083	15.3017	14.6757	(at3g21510 : 187.0) Encodes AHP1, one of the six Arabidopsis thaliana histidine phosphotransfer proteins (AHPs). AHPs function as redundant positive regulators of cytokinin signaling. Members of the AHP gene family include: AT3G21510 (AHP1), AT3G29350 (AHP2), AT5G39340 (AHP3), AT3G16360 (AHP4), AT1G03430 (AHP5) and AT1G80100 (AHP6).; histidine-containing phosphotransmitter 1 (AHP1); CONTAINS Inte…	253
		MD15G1195900	0.255813	1.14646	0	0.157723	0.105532	11.3227	8.08507	28.7271	0.137345	12.3025	(at3g16360 : 149.0) Encodes AHP4, a histidine-containing phosphotransmitter involved in Histidine (His)-to-Aspartate (Asp) phosphorelay signal transduction. AHP4 is one of the six Arabidopsis thaliana histidine phosphotransfer proteins (AHPs). AHPs function as redundant positive regulators of cytokinin signaling. Members of the AHP gene family include: AT3G21510 (AHP1), AT3G29350 (AHP2), AT5G3934…	254
	IPT	MD00G1084500	0.329972	1.40712	0	0	0	1.99452	0.947996	4.52329	0	0.9131	(at5g19040 : 274.0) Encodes cytokinin synthase.; isopentenyltransferase 5 (IPT5); CONTAINS InterPro DOMAIN/s: tRNA isopentenyltransferase (InterPro:IPR002627); BEST Arabidopsis thaliana protein match is: isopentenyltransferase 7 (TAIR:AT3G23630.1); Has 1807 Blast hits to 1807 proteins in 277 species: Archae - 0; Bacteria - 0; Metazoa - 736; Fungi - 347; Plants - 385; Viruses - 0; Other Eukaryotes…	255
	AHK	MD09G1121900	5.69056	6.68708	1.42086	2.53621	2.17772	4.82167	7.66602	9.48352	2.21652	5.07799	(at5g35750 : 1322.0) Encodes histidine kinase AHK2.; histidine kinase 2 (HK2); FUNCTIONS IN: osmosensor activity, cytokinin receptor activity, protein histidine kinase activity; INVOLVED IN: in 8 processes; LOCATED IN: membrane; EXPRESSED IN: 23 plant structures; EXPRESSED DURING: 13 growth stages; CONTAINS InterPro DOMAIN/s: Signal transduction histidine kinase, homodimeric (InterPro:IPR009082),…	256
Transcription factors	NAC	MD01G1093000	2.97741	4.63445	4.91215	1.13636	6.5713	1.96411	1.68682	1.66075	12.4435	11.7614	(at4g35580 : 122.0) NAC transcription factor-like 9 (NTL9); CONTAINS InterPro DOMAIN/s: No apical meristem (NAM) protein (InterPro:IPR003441); BEST Arabidopsis thaliana protein match is: NAC 014 (TAIR:AT1G33060.2). & (loc_os08g06140.3 : 122.0) no description available & (q7gcl7|nac74_orysa : 111.0) NAC domain-containing protein 74 (ONAC074) - Oryza sativa (Rice) & (reliability: 244.0) & (original…	257
		MD01G1093500	25.7254	27.9596	57.525	16.6587	81.5399	28.7444	57.8746	29.0011	47.1765	46.4902	(at4g35580 : 140.0) NAC transcription factor-like 9 (NTL9); CONTAINS InterPro DOMAIN/s: No apical meristem (NAM) protein (InterPro:IPR003441); BEST Arabidopsis thaliana protein match is: NAC 014 (TAIR:AT1G33060.2). & (loc_os08g06140.3 : 133.0) no description available & (q7gcl7|nac74_orysa : 123.0) NAC domain-containing protein 74 (ONAC074) - Oryza sativa (Rice) & (ipr003441 : 84.553795) No apica…	258
		MD01G1093700	42.8803	37.57	126.812	18.1225	122.2	22.7101	65.5366	21.4462	71.6392	10.2831	(at4g35580 : 145.0) NAC transcription factor-like 9 (NTL9); CONTAINS InterPro DOMAIN/s: No apical meristem (NAM) protein (InterPro:IPR003441); BEST Arabidopsis thaliana protein match is: NAC 014 (TAIR:AT1G33060.2). & (loc_os08g06140.3 : 133.0) no description available & (q7gcl7|nac74_orysa : 122.0) NAC domain-containing protein 74 (ONAC074) - Oryza sativa (Rice) & (ipr003441 : 85.31218) No apical…	259
		MD01G1094000	1.81857	5.41604	15.5449	2.20883	19.9049	3.40038	3.76021	2.20781	20.5612	6.99216	(at4g35580 : 119.0) NAC transcription factor-like 9 (NTL9); CONTAINS InterPro DOMAIN/s: No apical meristem (NAM) protein (InterPro:IPR003441); BEST Arabidopsis thaliana protein match is: NAC 014 (TAIR:AT1G33060.2). & (loc_os08g44820.3 : 119.0) no description available & (q7gcl7|nac74_orysa : 103.0) NAC domain-containing protein 74 (ONAC074) - Oryza sativa (Rice) & (reliability: 238.0) & (original…	260
		MD01G1094400	2.06744	2.35461	6.11383	1.6994	5.88672	1.37707	3.0736	1.6648	2.60606	1.12697	(at1g33060 : 137.0) NAC 014 (NAC014); FUNCTIONS IN: sequence-specific DNA binding transcription factor activity; INVOLVED IN: multicellular organismal development, regulation of transcription; LOCATED IN: cellular_component unknown; EXPRESSED IN: 14 plant structures; EXPRESSED DURING: 8 growth stages; CONTAINS InterPro DOMAIN/s: No apical meristem (NAM) protein (InterPro:IPR003441); BEST Arabidop…	261
		MD03G1222600	13.1105	39.3724	28.7713	130.53	38.4078	164.3	54.7311	130.863	22.8946	37.2137	(at3g15510 : 364.0) Note of caution: not to be confused with another protein (AtNAC6 locus AT5G39610) which on occasion has also been referred to as AtNAC2.; NAC domain containing protein 2 (NAC2); FUNCTIONS IN: sequence-specific DNA binding transcription factor activity; INVOLVED IN: multicellular organismal development, regulation of transcription; LOCATED IN: cellular_component unknown; EXPRES…	262
		MD04G1100400	7.89317	5.37433	0.521141	0.853541	1.84271	10.288	17.4405	14.6079	7.08079	2.13036	(at3g15510 : 243.0) Note of caution: not to be confused with another protein (AtNAC6 locus AT5G39610) which on occasion has also been referred to as AtNAC2.; NAC domain containing protein 2 (NAC2); FUNCTIONS IN: sequence-specific DNA binding transcription factor activity; INVOLVED IN: multicellular organismal development, regulation of transcription; LOCATED IN: cellular_component unknown; EXPRES…	263
		MD05G1195300	3.07756	7.69693	1.21819	3.84799	3.95887	15.7234	10.1768	22.5144	1.70285	1.1625	(loc_os04g43560.1 : 281.0) no description available & (at4g28530 : 271.0) NAC domain containing protein 74 (NAC074); FUNCTIONS IN: sequence-specific DNA binding transcription factor activity; INVOLVED IN: multicellular organismal development, regulation of transcription; LOCATED IN: cellular_component unknown; EXPRESSED IN: 18 plant structures; EXPRESSED DURING: 13 growth stages; CONTAINS InterPr…	264
		MD05G1321800	3.09461	8.07665	8.55476	29.4222	12.5874	41.0121	9.37606	20.6985	14.3777	14.1933	(at3g15510 : 271.0) Note of caution: not to be confused with another protein (AtNAC6 locus AT5G39610) which on occasion has also been referred to as AtNAC2.; NAC domain containing protein 2 (NAC2); FUNCTIONS IN: sequence-specific DNA binding transcription factor activity; INVOLVED IN: multicellular organismal development, regulation of transcription; LOCATED IN: cellular_component unknown; EXPRES…	265
		MD07G1163200	9.53956	28.1762	52.4178	12.196	69.2644	20.4065	21.4706	16.444	44.6622	11.7797	(at1g33060 : 124.0) NAC 014 (NAC014); FUNCTIONS IN: sequence-specific DNA binding transcription factor activity; INVOLVED IN: multicellular organismal development, regulation of transcription; LOCATED IN: cellular_component unknown; EXPRESSED IN: 14 plant structures; EXPRESSED DURING: 8 growth stages; CONTAINS InterPro DOMAIN/s: No apical meristem (NAM) protein (InterPro:IPR003441); BEST Arabidop…	266
		MD07G1163400	4.19135	4.03126	5.57754	3.83795	8.49276	4.98638	5.87349	2.57417	3.09292	2.10028	(at1g33060 : 148.0) NAC 014 (NAC014); FUNCTIONS IN: sequence-specific DNA binding transcription factor activity; INVOLVED IN: multicellular organismal development, regulation of transcription; LOCATED IN: cellular_component unknown; EXPRESSED IN: 14 plant structures; EXPRESSED DURING: 8 growth stages; CONTAINS InterPro DOMAIN/s: No apical meristem (NAM) protein (InterPro:IPR003441); BEST Arabidop…	267
		MD09G1006400	3.95636	10.4473	5.0838	15.4575	1.10569	23.3705	3.92522	12.268	4.77793	16.1514	(at5g13180 : 160.0) Encodes a NAC domain transcription factor that interacts with VND7 and negatively regulates xylem vessel formation.; NAC domain containing protein 83 (NAC083); CONTAINS InterPro DOMAIN/s: No apical meristem (NAM) protein (InterPro:IPR003441); BEST Arabidopsis thaliana protein match is: NAC domain containing protein 41 (TAIR:AT2G33480.1); Has 1807 Blast hits to 1807 proteins in…	268
		MD09G1023600	3.46656	2.42224	4.49248	1.40886	4.33243	1.29001	2.68581	1.9992	1.30462	1.11581	(loc_os02g38130.1 : 354.0) no description available & (at3g01600 : 283.0) NAC domain containing protein 44 (NAC044); FUNCTIONS IN: sequence-specific DNA binding transcription factor activity; INVOLVED IN: multicellular organismal development, regulation of transcription; CONTAINS InterPro DOMAIN/s: No apical meristem (NAM) protein (InterPro:IPR003441); BEST Arabidopsis thaliana protein match is: …	269
		MD11G1239900	1.88027	3.21731	4.19213	17.0982	4.44059	20.7324	18.8869	28.9339	0.965194	1.30046	(at3g15510 : 373.0) Note of caution: not to be confused with another protein (AtNAC6 locus AT5G39610) which on occasion has also been referred to as AtNAC2.; NAC domain containing protein 2 (NAC2); FUNCTIONS IN: sequence-specific DNA binding transcription factor activity; INVOLVED IN: multicellular organismal development, regulation of transcription; LOCATED IN: cellular_component unknown; EXPRES…	270
		MD12G1000800	1.30798	2.4274	1.53345	4.98998	2.065	4.13947	2.08471	4.28803	2.06064	1.37751	(at3g04070 : 291.0) NAC domain containing protein 47 (NAC047); FUNCTIONS IN: sequence-specific DNA binding transcription factor activity; INVOLVED IN: multicellular organismal development, regulation of transcription; LOCATED IN: cellular_component unknown; EXPRESSED IN: 16 plant structures; EXPRESSED DURING: 7 growth stages; CONTAINS InterPro DOMAIN/s: No apical meristem (NAM) protein (InterPro:…	271
		MD13G1124900	3.03209	9.01901	2.41345	7.55579	2.57466	10.612	5.80416	18.3741	0.693758	2.66686	(at5g13180 : 109.0) Encodes a NAC domain transcription factor that interacts with VND7 and negatively regulates xylem vessel formation.; NAC domain containing protein 83 (NAC083); CONTAINS InterPro DOMAIN/s: No apical meristem (NAM) protein (InterPro:IPR003441); BEST Arabidopsis thaliana protein match is: NAC domain containing protein 41 (TAIR:AT2G33480.1); Has 1807 Blast hits to 1807 proteins in…	272
		MD14G1150900	3.03575	2.0312	5.36308	2.71452	5.85352	2.28638	2.74238	0.883213	2.67655	2.25116	(at5g13180 : 237.0) Encodes a NAC domain transcription factor that interacts with VND7 and negatively regulates xylem vessel formation.; NAC domain containing protein 83 (NAC083); CONTAINS InterPro DOMAIN/s: No apical meristem (NAM) protein (InterPro:IPR003441); BEST Arabidopsis thaliana protein match is: NAC domain containing protein 41 (TAIR:AT2G33480.1); Has 1807 Blast hits to 1807 proteins in…	273
	TCP	MD03G1239100	2.84892	7.34017	3.91008	4.29728	3.72363	4.43231	4.04989	9.40534	0.799641	3.7695	(at3g15030 : 229.0) Arabidopsis thaliana TCP family transcription factor. Regulated by miR319. Involved in heterchronic regulation of leaf differentiation.; TCP family transcription factor 4 (TCP4); FUNCTIONS IN: DNA binding, sequence-specific DNA binding transcription factor activity; INVOLVED IN: in 6 processes; LOCATED IN: cellular_component unknown; EXPRESSED IN: 19 plant structures; EXPRESSE…	274
		MD05G1281100	21.0016	46.8272	21.2209	60.5392	25.6039	52.9442	64.8914	63.5684	8.06072	32.6646	(at4g18390 : 144.0) "TEOSINTE BRANCHED 1, cycloidea and PCF transcription factor 2" (TCP2); FUNCTIONS IN: sequence-specific DNA binding transcription factor activity; INVOLVED IN: cell differentiation, positive regulation of development, heterochronic, regulation of transcription, leaf morphogenesis; LOCATED IN: cellular_component unknown; EXPRESSED IN: 22 plant structures; EXPRESSED DURING: 13 g…	275
		MD08G1240000	7.86045	16.9559	6.3223	10.1784	6.12318	9.82146	9.60753	11.4864	2.44435	6.58496	(at1g58100 : 241.0) TCP family transcription factor ; FUNCTIONS IN: sequence-specific DNA binding transcription factor activity; INVOLVED IN: regulation of transcription; LOCATED IN: cellular_component unknown; EXPRESSED IN: 22 plant structures; EXPRESSED DURING: 13 growth stages; CONTAINS InterPro DOMAIN/s: Transcription factor, TCP (InterPro:IPR005333), Transcription factor TCP subgroup (InterP…	276
		MD09G1068200	6.39606	3.2588	10.0719	4.72366	10.3258	4.29071	3.21913	1.74761	18.6652	5.7256	(at3g02150 : 143.0) a chloroplast trans-acting factor of the psbD light-responsive promoter.TCP gene involved in heterochronic control of leaf differentiation.; plastid transcription factor 1 (PTF1); FUNCTIONS IN: sequence-specific DNA binding transcription factor activity; INVOLVED IN: cell differentiation, positive regulation of development, heterochronic, regulation of transcription, leaf morp…	277
		MD09G1232700	1.21623	3.73476	1.8106	8.17792	1.14265	3.75185	0.60739	1.75033	0.234759	3.23425	(at3g15030 : 212.0) Arabidopsis thaliana TCP family transcription factor. Regulated by miR319. Involved in heterchronic regulation of leaf differentiation.; TCP family transcription factor 4 (TCP4); FUNCTIONS IN: DNA binding, sequence-specific DNA binding transcription factor activity; INVOLVED IN: in 6 processes; LOCATED IN: cellular_component unknown; EXPRESSED IN: 19 plant structures; EXPRESSE…	278
		MD10G1259500	7.95723	9.37693	11.6953	15.0546	10.359	4.79637	11.9094	4.56559	3.81971	6.33814	(at4g18390 : 149.0) "TEOSINTE BRANCHED 1, cycloidea and PCF transcription factor 2" (TCP2); FUNCTIONS IN: sequence-specific DNA binding transcription factor activity; INVOLVED IN: cell differentiation, positive regulation of development, heterochronic, regulation of transcription, leaf morphogenesis; LOCATED IN: cellular_component unknown; EXPRESSED IN: 22 plant structures; EXPRESSED DURING: 13 g…	279
		MD11G1258900	6.323	15.1046	4.01184	9.93076	2.82156	7.7113	8.45696	10.6936	1.55501	18.6935	(at3g15030 : 235.0) Arabidopsis thaliana TCP family transcription factor. Regulated by miR319. Involved in heterchronic regulation of leaf differentiation.; TCP family transcription factor 4 (TCP4); FUNCTIONS IN: DNA binding, sequence-specific DNA binding transcription factor activity; INVOLVED IN: in 6 processes; LOCATED IN: cellular_component unknown; EXPRESSED IN: 19 plant structures; EXPRESSE…	280
		MD12G1115100	5.83504	4.8225	2.34618	2.10406	1.79373	4.51161	5.02574	12.3116	2.22233	2.04668	(at3g47620 : 120.0) Encodes a transcription factor AtTCP14 that regulates seed germination. AtTCP14 shows elevated expression level just prior to germination. AtTCP14 is predominantly expressed in the vascular tissue of the embryo, and affects gene expression in radicles in a non-cell-autonomous manner.; "TEOSINTE BRANCHED, cycloidea and PCF (TCP) 14" (TCP14); CONTAINS InterPro DOMAIN/s: Transcri…	281
		MD13G1073500	77.9854	19.124	69.5172	27.1296	68.8815	9.62383	51.1378	5.09021	39.9595	57.7925	(at3g47620 : 178.0) Encodes a transcription factor AtTCP14 that regulates seed germination. AtTCP14 shows elevated expression level just prior to germination. AtTCP14 is predominantly expressed in the vascular tissue of the embryo, and affects gene expression in radicles in a non-cell-autonomous manner.; "TEOSINTE BRANCHED, cycloidea and PCF (TCP) 14" (TCP14); CONTAINS InterPro DOMAIN/s: Transcri…	282
		MD16G1243300	78.8359	85.705	66.3487	109.711	56.1728	70.3526	72.9878	36.0796	48.8324	51.8263	(at5g23280 : 212.0) TCP family transcription factor ; CONTAINS InterPro DOMAIN/s: Transcription factor, TCP (InterPro:IPR005333), Transcription factor TCP subgroup (InterPro:IPR017887); BEST Arabidopsis thaliana protein match is: TCP family transcription factor (TAIR:AT5G08330.1); Has 1807 Blast hits to 1807 proteins in 277 species: Archae - 0; Bacteria - 0; Metazoa - 736; Fungi - 347; Plants - 3…	283
		MD17G1061100	2.44466	1.25986	3.52443	1.83215	3.684	1.16527	1.21711	0.872618	4.31501	1.60822	(at3g02150 : 157.0) a chloroplast trans-acting factor of the psbD light-responsive promoter.TCP gene involved in heterochronic control of leaf differentiation.; plastid transcription factor 1 (PTF1); FUNCTIONS IN: sequence-specific DNA binding transcription factor activity; INVOLVED IN: cell differentiation, positive regulation of development, heterochronic, regulation of transcription, leaf morp…	284
		MD17G1233500	0.861339	2.09711	0.292251	1.06841	0.445677	1.19792	0.841137	2.54973	0.146398	0.587347	(at3g15030 : 199.0) Arabidopsis thaliana TCP family transcription factor. Regulated by miR319. Involved in heterchronic regulation of leaf differentiation.; TCP family transcription factor 4 (TCP4); FUNCTIONS IN: DNA binding, sequence-specific DNA binding transcription factor activity; INVOLVED IN: in 6 processes; LOCATED IN: cellular_component unknown; EXPRESSED IN: 19 plant structures; EXPRESSE…	285
	MYB	MD00G1032600	8.11114	1.60489	8.23595	0.794913	5.25179	0.228519	0.208667	0.0452348	6.96163	2.05152	(at2g36890 : 226.0) "Putative homolog of the Blind gene in tomato. Together with RAX1 and RAX3 belong to the class R2R3 MYB genes; encoded by the Myb-like transcription factor MYB38, regulates axillary meristem formation. "; REGULATOR OF AXILLARY MERISTEMS 2 (RAX2); CONTAINS InterPro DOMAIN/s: SANT, DNA-binding (InterPro:IPR001005), Homeodomain-like (InterPro:IPR009057), Myb, DNA-binding (InterPr…	286
		MD00G1092300	0.163866	2.60263	0.0152249	0.154853	0.155573	0.525946	0.274807	0.46705	0.0801537	0.58593	(p10290|mybc_maize : 172.0) Anthocyanin regulatory C1 protein - Zea mays (Maize) & (at5g14750 : 171.0) Encodes a MyB-related protein containing R2 and R3 repeats, involved in root and hypocotyl epidermal cell fate determination. Loss of function mutations make extra root hairs. Nuclear localized protein is a positive regulator for expression of CAPRICE (CPC).; myb domain protein 66 (MYB66); CONTA…	287
		MD00G1104700	1.27454	2.36066	1.42591	23.0779	1.15381	14.1729	1.18157	1.76289	2.25953	6.63028	(q50ex6|odo1_pethy : 300.0) ODORANT1 protein (MYB-like protein ODO1) - Petunia hybrida (Petunia) & (loc_os09g36250.1 : 282.0) no description available & (at4g22680 : 281.0) Encodes a putative transcription factor (MYB85).; myb domain protein 85 (MYB85); CONTAINS InterPro DOMAIN/s: SANT, DNA-binding (InterPro:IPR001005), Homeodomain-like (InterPro:IPR009057), Myb, DNA-binding (InterPro:IPR014778),…	288
		MD01G1054800	2.87312	3.09887	4.8163	1.92655	0.110363	0.847935	0.766726	2.43922	4.25087	5.89314	(at3g61250 : 325.0) Member of the R2R3 factor gene family.; myb domain protein 17 (MYB17); CONTAINS InterPro DOMAIN/s: SANT, DNA-binding (InterPro:IPR001005), Homeodomain-like (InterPro:IPR009057), Myb, DNA-binding (InterPro:IPR014778), HTH transcriptional regulator, Myb-type, DNA-binding (InterPro:IPR017930), Homeodomain-related (InterPro:IPR012287), Myb transcription factor (InterPro:IPR015495)…	289
		MD01G1084400	0.285536	0.981692	3.59537	0.224499	0.834833	0.347018	1.13644	0.95899	0.0607745	3.85983	(loc_os05g35500.1 : 216.0) no description available & (at1g22640 : 215.0) MYB-type transcription factor (MYB3) that represses phenylpropanoid biosynthesis gene expression; myb domain protein 3 (MYB3); CONTAINS InterPro DOMAIN/s: SANT, DNA-binding (InterPro:IPR001005), Homeodomain-like (InterPro:IPR009057), Myb, DNA-binding (InterPro:IPR014778), HTH transcriptional regulator, Myb-type, DNA-binding…	290
		MD01G1110800	16.0067	18.1609	9.0935	25.2829	9.86597	22.4456	14.8357	25.1622	19.6448	10.8265	(at3g52250 : 549.0) Encodes a protein with a putative role in mRNA splicing.; Duplicated homeodomain-like superfamily protein; FUNCTIONS IN: DNA binding, sequence-specific DNA binding transcription factor activity; INVOLVED IN: RNA splicing; CONTAINS InterPro DOMAIN/s: SANT, DNA-binding (InterPro:IPR001005), Myb, DNA-binding (InterPro:IPR014778), Homeodomain-like (InterPro:IPR009057), SANT, eukar…	291
		MD01G1155100	0.21469	0.312991	0.359769	0.256529	0.522669	2.37506	1.29234	5.31346	0.160089	0.540231	(loc_os01g74590.1 : 180.0) no description available & (at2g23290 : 176.0) Member of the R2R3 factor gene family.; myb domain protein 70 (MYB70); CONTAINS InterPro DOMAIN/s: SANT, DNA-binding (InterPro:IPR001005), Homeodomain-like (InterPro:IPR009057), Myb, DNA-binding (InterPro:IPR014778), HTH transcriptional regulator, Myb-type, DNA-binding (InterPro:IPR017930), Homeodomain-related (InterPro:IPR…	292
		MD01G1200200	1.30479	2.32649	0.136219	0.300987	1.62302	2.36082	6.65647	2.01442	0.850134	0.927716	(loc_os02g42850.1 : 211.0) no description available & (at5g52260 : 201.0) Member of the R2R3 factor gene family.; myb domain protein 19 (MYB19); CONTAINS InterPro DOMAIN/s: SANT, DNA-binding (InterPro:IPR001005), Homeodomain-like (InterPro:IPR009057), Myb, DNA-binding (InterPro:IPR014778), HTH transcriptional regulator, Myb-type, DNA-binding (InterPro:IPR017930), Homeodomain-related (InterPro:IPR…	293
		MD02G1087900	40.8898	7.2481	45.8809	1.2659	50.4596	3.67227	7.56637	9.39601	34.4883	70.8141	(loc_os03g29614.1 : 211.0) no description available & (at2g47460 : 208.0) "MYB12 belongs to subgroup 7 of the R2R3-MYB family. It strongly activates the promoters of chalcone synthase (CHS), flavanone 3-hydroxylase (F3H), flavonol synthase (FLS) and - to a lesser extent - chalcone flavanone isomerase (CHI), but cannot activate the promoters of flavonoid-3hydroxylase (F3H) and dihydroflavonol 4-re…	294
		MD02G1179000	41.8586	74.7123	41.3995	153.003	27.6772	123.358	54.4725	87.891	30.9368	47.1982	(at2g23290 : 282.0) Member of the R2R3 factor gene family.; myb domain protein 70 (MYB70); CONTAINS InterPro DOMAIN/s: SANT, DNA-binding (InterPro:IPR001005), Homeodomain-like (InterPro:IPR009057), Myb, DNA-binding (InterPro:IPR014778), HTH transcriptional regulator, Myb-type, DNA-binding (InterPro:IPR017930), Homeodomain-related (InterPro:IPR012287), Myb transcription factor (InterPro:IPR015495)…	295
		MD02G1269700	2.05851	3.5504	2.15787	2.46522	2.18282	3.5292	2.90851	7.04964	3.36837	1.60031	(p93417|gam1_orysa : 400.0) Transcription factor GAMYB (OsGAMyb) - Oryza sativa (Rice) & (loc_os01g59660.2 : 400.0) no description available & (at3g11440 : 394.0) Member of the R2R3-MYB gene family. Similar to GA-induced Barley myb gene. May be induced during germination in response to GA. Double mutants with MYB33 are male sterile, showing defects in pollen development and anther development. Co…	296
		MD03G1053800	3.23446	1.59053	1.19644	0.196816	1.49662	0.502494	1.30855	2.06703	2.23248	1.5305	(loc_os10g23220.2 : 282.0) no description available & (at2g45260 : 269.0) Plant protein of unknown function (DUF641); FUNCTIONS IN: molecular_function unknown; INVOLVED IN: biological_process unknown; LOCATED IN: plasma membrane; EXPRESSED IN: cultured cell; CONTAINS InterPro DOMAIN/s: Protein of unknown function DUF641, plant (InterPro:IPR006943); BEST Arabidopsis thaliana protein match is: Plan…	297
		MD03G1089900	12.3042	26.628	13.0381	43.9386	13.5867	49.2151	16.6648	46.474	8.34159	8.09294	(at1g07540 : 408.0) Arabidopsis thaliana telomere-binding protein, putative (At1g07540); TRF-like 2 (TRFL2); FUNCTIONS IN: DNA binding; INVOLVED IN: regulation of transcription; EXPRESSED IN: petal, leaf whorl, flower; EXPRESSED DURING: 4 anthesis, petal differentiation and expansion stage; CONTAINS InterPro DOMAIN/s: SANT, DNA-binding (InterPro:IPR001005), Homeodomain-like (InterPro:IPR009057), …	298
		MD03G1176000	0.467965	0.302971	0.103928	0.116104	0.313819	0.376085	2.94339	0.405709	0.488101	18.5282	(at3g08500 : 202.0) Encodes a putative R2R3-type MYB transcription factor (MYB83).; myb domain protein 83 (MYB83); CONTAINS InterPro DOMAIN/s: SANT, DNA-binding (InterPro:IPR001005), Homeodomain-like (InterPro:IPR009057), Myb, DNA-binding (InterPro:IPR014778), HTH transcriptional regulator, Myb-type, DNA-binding (InterPro:IPR017930), Homeodomain-related (InterPro:IPR012287), Myb transcription fac…	299
		MD04G1037700	11.3283	17.3615	9.21522	18.6571	9.80691	18.388	15.0451	21.8737	9.79075	8.74506	(at5g41020 : 390.0) myb family transcription factor; FUNCTIONS IN: DNA binding, sequence-specific DNA binding transcription factor activity; CONTAINS InterPro DOMAIN/s: SANT, DNA-binding (InterPro:IPR001005), Homeodomain-like (InterPro:IPR009057), Myb, DNA-binding (InterPro:IPR014778), MYB-like (InterPro:IPR017877), Myb transcription factor (InterPro:IPR015495); Has 1807 Blast hits to 1807 protei…	300
		MD04G1060200	11.6391	2.68127	19.7762	1.67134	17.0537	0.792801	1.65392	0.606969	16.2853	24.9409	(p10290|mybc_maize : 172.0) Anthocyanin regulatory C1 protein - Zea mays (Maize) & (loc_os06g10350.1 : 171.0) no description available & (at5g14750 : 168.0) Encodes a MyB-related protein containing R2 and R3 repeats, involved in root and hypocotyl epidermal cell fate determination. Loss of function mutations make extra root hairs. Nuclear localized protein is a positive regulator for expression o…	301
		MD04G1092400	0.528651	1.36694	1.06943	3.2535	0.0810797	1.69126	0.346281	2.53161	0.760501	0.866113	(at5g57620 : 236.0) Encodes a putative transcription factor (MYB36).; myb domain protein 36 (MYB36); CONTAINS InterPro DOMAIN/s: SANT, DNA-binding (InterPro:IPR001005), Homeodomain-like (InterPro:IPR009057), Myb, DNA-binding (InterPro:IPR014778), HTH transcriptional regulator, Myb-type, DNA-binding (InterPro:IPR017930), Homeodomain-related (InterPro:IPR012287), Myb transcription factor (InterPro:…	302
		MD04G1129500	32.6548	21.9079	35.0717	26.1898	30.9084	18.0636	27.5319	9.64816	13.0399	23.8646	(at2g37630 : 432.0) Encodes a MYB-domain protein involved in specification of the leaf proximodistal axis. Mutation results in lobed and dissected leaves with a characteristic asymmetry. Homologous to the Antirrhinum PHANTASTICA (PHAN) and maize ROUGH SHEATH2 (RS2) genes Asymmetric placement of auxin response at the distal leaf tip precedes visible asymmetric leaf growth. Acts alongside AXR1 to e…	303
		MD04G1130300	1.45001	4.9139	1.82557	5.01945	1.39706	4.40437	2.85921	3.7276	0.307394	1.07256	(at1g07540 : 367.0) Arabidopsis thaliana telomere-binding protein, putative (At1g07540); TRF-like 2 (TRFL2); FUNCTIONS IN: DNA binding; INVOLVED IN: regulation of transcription; EXPRESSED IN: petal, leaf whorl, flower; EXPRESSED DURING: 4 anthesis, petal differentiation and expansion stage; CONTAINS InterPro DOMAIN/s: SANT, DNA-binding (InterPro:IPR001005), Homeodomain-like (InterPro:IPR009057), …	304
		MD04G1184900	3.49184	17.0548	1.82271	17.6151	1.61738	18.3871	8.92771	35.8508	12.2297	9.77189	(at1g09540 : 280.0) Encodes putative transcription factor. Mutants lack of mucilage extrusion from the seeds during imbibition. Reduced quantities of mucilage are deposited during the development of the seed coat epidermis in myb61 mutants. Expressed in guard cells,loss of function mutations show an increase in stomatal pore opening suggesting a role in ABA independent regulation of stomatal pore…	305
		MD05G1011100	1.03413	3.20523	0	0.186173	0	1.83967	0.943117	3.74068	0.382553	3.96298	(loc_os11g10130.1 : 211.0) no description available & (at1g17950 : 196.0) putative transcription factor: R2R3-MYB transcription family; myb domain protein 52 (MYB52); CONTAINS InterPro DOMAIN/s: SANT, DNA-binding (InterPro:IPR001005), Homeodomain-like (InterPro:IPR009057), Myb, DNA-binding (InterPro:IPR014778), HTH transcriptional regulator, Myb-type, DNA-binding (InterPro:IPR017930), Homeodomain…	306
		MD05G1089600	16.4485	17.1786	10.2044	3.7324	3.86662	6.96296	10.8525	14.8975	2.69171	8.27548	(at5g67300 : 244.0) Member of the R2R3 factor MYB gene family involved in mediating plant responses to a variety of abiotic stimiuli.; myb domain protein r1 (MYBR1); CONTAINS InterPro DOMAIN/s: SANT, DNA-binding (InterPro:IPR001005), Homeodomain-like (InterPro:IPR009057), Myb, DNA-binding (InterPro:IPR014778), HTH transcriptional regulator, Myb-type, DNA-binding (InterPro:IPR017930), Homeodomain-…	307
		MD05G1197600	1.37775	2.37871	1.43786	1.98252	0.572063	4.32631	1.01793	1.6756	3.70204	17.0346	(q7xbh4|myb4_orysa : 226.0) Myb-related protein Myb4 (OsMyb4) (Transcription factor RLTR1) - Oryza sativa (Rice) & (loc_os04g43680.1 : 226.0) no description available & (at2g31180 : 218.0) Member of the R2R3 factor gene family.; myb domain protein 14 (MYB14); CONTAINS InterPro DOMAIN/s: SANT, DNA-binding (InterPro:IPR001005), Homeodomain-like (InterPro:IPR009057), Myb, DNA-binding (InterPro:IPR01…	308
		MD05G1224100	0.115288	0.314391	0.0255422	2.51514	0	0.39102	0.047518	0.393727	0.0518907	0.044964	(at1g16490 : 219.0) Member of the R2R3 factor gene family.; myb domain protein 58 (MYB58); CONTAINS InterPro DOMAIN/s: SANT, DNA-binding (InterPro:IPR001005), Homeodomain-like (InterPro:IPR009057), Myb, DNA-binding (InterPro:IPR014778), HTH transcriptional regulator, Myb-type, DNA-binding (InterPro:IPR017930), Homeodomain-related (InterPro:IPR012287), Myb transcription factor (InterPro:IPR015495)…	309
		MD05G1326500	0.839427	2.98654	0.325022	6.67102	0.246589	1.39409	1.18292	3.50729	0.324846	0.97798	(at4g21440 : 334.0) Encodes a MYB transcription factor involved in wounding and osmotic stress response. Member of the R2R3 factor gene family.; MYB-like 102 (MYB102); CONTAINS InterPro DOMAIN/s: SANT, DNA-binding (InterPro:IPR001005), Homeodomain-like (InterPro:IPR009057), Myb, DNA-binding (InterPro:IPR014778), HTH transcriptional regulator, Myb-type, DNA-binding (InterPro:IPR017930), Homeodomai…	310
		MD06G1090000	0	0.21069	0	0	0	4.45683	3.63602	16.691	0	1.92935	(at1g63910 : 252.0) member of MYB3R- and R2R3- type MYB- encoding genes; myb domain protein 103 (AtMYB103); CONTAINS InterPro DOMAIN/s: SANT, DNA-binding (InterPro:IPR001005), Homeodomain-like (InterPro:IPR009057), Myb, DNA-binding (InterPro:IPR014778), HTH transcriptional regulator, Myb-type, DNA-binding (InterPro:IPR017930), Homeodomain-related (InterPro:IPR012287), Myb transcription factor (In…	311
		MD06G1192900	3.94479	6.35049	13.8077	31.6087	0.2022	3.22485	1.06535	1.09438	5.99811	7.31482	(at3g47600 : 298.0) Encodes a putative transcription factor (MYB94).; myb domain protein 94 (MYB94); CONTAINS InterPro DOMAIN/s: SANT, DNA-binding (InterPro:IPR001005), Homeodomain-like (InterPro:IPR009057), Myb, DNA-binding (InterPro:IPR014778), HTH transcriptional regulator, Myb-type, DNA-binding (InterPro:IPR017930), Homeodomain-related (InterPro:IPR012287), Myb transcription factor (InterPro:…	312
		MD06G1229600	0.938177	1.67954	5.17899	11.9075	0.217874	1.16348	0.571094	0.742774	0.45113	2.38441	(at1g22640 : 206.0) MYB-type transcription factor (MYB3) that represses phenylpropanoid biosynthesis gene expression; myb domain protein 3 (MYB3); CONTAINS InterPro DOMAIN/s: SANT, DNA-binding (InterPro:IPR001005), Homeodomain-like (InterPro:IPR009057), Myb, DNA-binding (InterPro:IPR014778), HTH transcriptional regulator, Myb-type, DNA-binding (InterPro:IPR017930), Homeodomain-related (InterPro:I…	313
		MD07G1085000	3.6387	7.5595	2.65144	5.58638	2.34734	6.39233	3.82774	10.8249	3.65048	4.3923	(p93417|gam1_orysa : 387.0) Transcription factor GAMYB (OsGAMyb) - Oryza sativa (Rice) & (loc_os01g59660.2 : 387.0) no description available & (at5g06100 : 364.0) Encodes a member of the myb family of transcription factors (MYB33), contains Pfam profile: PF00249 myb DNA-binding domain. Double mutants with MYB65 are male sterile- anthers are small, pollen development is defective. Spatial expressi…	314
		MD07G1153200	176.279	65.8532	202.703	20.0801	186.201	20.771	33.7185	52.0823	270.53	273.461	(at1g22640 : 215.0) MYB-type transcription factor (MYB3) that represses phenylpropanoid biosynthesis gene expression; myb domain protein 3 (MYB3); CONTAINS InterPro DOMAIN/s: SANT, DNA-binding (InterPro:IPR001005), Homeodomain-like (InterPro:IPR009057), Myb, DNA-binding (InterPro:IPR014778), HTH transcriptional regulator, Myb-type, DNA-binding (InterPro:IPR017930), Homeodomain-related (InterPro:I…	315
		MD07G1211300	2.16132	0.998942	2.67506	1.29605	2.2538	1.05894	2.39859	2.18163	2.84516	2.00986	(at3g55730 : 300.0) putative transcription factor MYB109 (MYB109) mRNA,; myb domain protein 109 (MYB109); CONTAINS InterPro DOMAIN/s: SANT, DNA-binding (InterPro:IPR001005), Homeodomain-like (InterPro:IPR009057), Myb, DNA-binding (InterPro:IPR014778), HTH transcriptional regulator, Myb-type, DNA-binding (InterPro:IPR017930), Homeodomain-related (InterPro:IPR012287), Myb transcription factor (Inte…	316
		MD08G1039300	8.35604	9.92353	4.13154	9.20284	5.96482	7.58052	3.83078	4.59565	5.37626	0.576762	(at5g42630 : 195.0) Encodes a member of the KANADI family of putative transcription factors. Involved in integument formation during ovule development and expressed at the boundary between the inner and outer integuments. It is essential for directing laminar growth of the inner integument.Along with KAN1 and KAN2, KAN4 is involved in proper localization of PIN1 in early embryogenesis.; ABERRANT …	317
		MD08G1070700	13.9516	2.80965	2.89733	1.50265	3.29667	0.639346	2.26515	0.837487	18.3198	4.44529	(loc_os03g29614.1 : 224.0) no description available & (p10290|mybc_maize : 209.0) Anthocyanin regulatory C1 protein - Zea mays (Maize) & (at2g47460 : 204.0) "MYB12 belongs to subgroup 7 of the R2R3-MYB family. It strongly activates the promoters of chalcone synthase (CHS), flavanone 3-hydroxylase (F3H), flavonol synthase (FLS) and - to a lesser extent - chalcone flavanone isomerase (CHI), but can…	318
		MD08G1070800	40.514	8.17471	29.5357	2.25194	31.3598	2.18381	13.2182	1.16393	34.4142	20.4136	(loc_os03g29614.1 : 191.0) no description available & (p10290|mybc_maize : 189.0) Anthocyanin regulatory C1 protein - Zea mays (Maize) & (at2g47460 : 182.0) "MYB12 belongs to subgroup 7 of the R2R3-MYB family. It strongly activates the promoters of chalcone synthase (CHS), flavanone 3-hydroxylase (F3H), flavonol synthase (FLS) and - to a lesser extent - chalcone flavanone isomerase (CHI), but can…	319
		MD08G1092000	155.208	160.626	153.255	213.453	93.3543	199.179	172.32	173.621	184.716	263.234	(at5g67300 : 219.0) Member of the R2R3 factor MYB gene family involved in mediating plant responses to a variety of abiotic stimiuli.; myb domain protein r1 (MYBR1); CONTAINS InterPro DOMAIN/s: SANT, DNA-binding (InterPro:IPR001005), Homeodomain-like (InterPro:IPR009057), Myb, DNA-binding (InterPro:IPR014778), HTH transcriptional regulator, Myb-type, DNA-binding (InterPro:IPR017930), Homeodomain-…	320
		MD08G1107400	10.9466	10.8087	12.8122	29.6804	3.92623	20.4243	5.4687	4.29558	80.7281	82.5122	(at4g37260 : 182.0) Member of the R2R3 factor gene family.; myb domain protein 73 (MYB73); CONTAINS InterPro DOMAIN/s: SANT, DNA-binding (InterPro:IPR001005), Homeodomain-like (InterPro:IPR009057), Myb, DNA-binding (InterPro:IPR014778), HTH transcriptional regulator, Myb-type, DNA-binding (InterPro:IPR017930), Homeodomain-related (InterPro:IPR012287), Myb transcription factor (InterPro:IPR015495)…	321
		MD08G1117600	8.73595	4.34234	1.61546	0.858485	1.57642	1.13475	1.18035	2.64955	0.96997	1.00107	(at4g32730 : 727.0) Encodes a putative c-myb-like transcription factor with three MYB repeats.; PC-MYB1; CONTAINS InterPro DOMAIN/s: SANT, DNA-binding (InterPro:IPR001005), Myb, DNA-binding (InterPro:IPR014778), Homeodomain-like (InterPro:IPR009057), Homeodomain-related (InterPro:IPR012287), Myb transcription factor (InterPro:IPR015495), HTH transcriptional regulator, Myb-type, DNA-binding (Inter…	322
		MD08G1183100	0.439577	1.22913	0.0372557	2.63986	0.120847	0.832566	0.249391	0.629029	0.0634805	0.169992	(at1g34670 : 286.0) Member of the R2R3 factor gene family.; myb domain protein 93 (MYB93); CONTAINS InterPro DOMAIN/s: SANT, DNA-binding (InterPro:IPR001005), Homeodomain-like (InterPro:IPR009057), Myb, DNA-binding (InterPro:IPR014778), HTH transcriptional regulator, Myb-type, DNA-binding (InterPro:IPR017930), Homeodomain-related (InterPro:IPR012287), Myb transcription factor (InterPro:IPR015495)…	323
		MD09G1029700	0	0.0251597	0	0.0278889	0	2.43238	2.58805	11.6277	0	0.179829	(at4g18770 : 193.0) MYB98 is a member of the R2R3-MYB gene family, the members of which likely encode transcription factors. Within an ovule, MYB98 is expressed exclusively in the synergid cells, and mutations in this gene affect the female gametophyte specifically. myb98 female gametophytes are affected in two unique features of the synergid cell, pollen tube guidance and the filiform apparatus,…	324
		MD09G1051000	9.71484	15.695	5.35173	12.4094	4.14801	9.58102	8.32109	7.97988	17.1402	7.78681	(at3g28910 : 302.0) transcription factor myb homologue; myb domain protein 30 (MYB30); CONTAINS InterPro DOMAIN/s: SANT, DNA-binding (InterPro:IPR001005), Homeodomain-like (InterPro:IPR009057), Myb, DNA-binding (InterPro:IPR014778), HTH transcriptional regulator, Myb-type, DNA-binding (InterPro:IPR017930), Homeodomain-related (InterPro:IPR012287), Myb transcription factor (InterPro:IPR015495); BE…	325
		MD09G1054000	6.54856	9.67543	19.6803	17.8412	0.336768	4.94296	2.22684	8.77945	6.20132	15.5725	(at3g01140 : 335.0) Encodes a MIXTA-like MYB gene NOECK (NOK). Loss of function mutations show an increased number of branchpoints in leaf trichomes suggesting a role in negative regulation of trichome branching.; myb domain protein 106 (MYB106); FUNCTIONS IN: DNA binding, sequence-specific DNA binding transcription factor activity; INVOLVED IN: trichome branching, regulation of transcription, DN…	326
		MD09G1183800	5.79876	5.92245	7.12154	4.00896	12.2698	2.93765	6.84769	5.11943	12.3057	12.6823	(at5g14750 : 174.0) Encodes a MyB-related protein containing R2 and R3 repeats, involved in root and hypocotyl epidermal cell fate determination. Loss of function mutations make extra root hairs. Nuclear localized protein is a positive regulator for expression of CAPRICE (CPC).; myb domain protein 66 (MYB66); CONTAINS InterPro DOMAIN/s: SANT, DNA-binding (InterPro:IPR001005), Myb, DNA-binding (In…	327
		MD09G1184000	29.7611	9.32296	69.964	20.8333	53.4858	4.68828	8.48047	0.734162	123.886	39.196	(loc_os03g29614.1 : 214.0) no description available & (p10290|mybc_maize : 197.0) Anthocyanin regulatory C1 protein - Zea mays (Maize) & (at4g38620 : 193.0) Encodes a R2R3 MYB protein which is involved in the response to UV-B. It functions as a repressor of target gene expression. One of its target genes encodes cinnamate 4-hydroxylase; mutants accumulate sinapate esters in their leaves. MYB4 bin…	328
		MD10G1010900	1.30342	4.13226	0.0092788	0.519495	0.0309776	2.49173	0.984451	5.0738	0.319963	4.88213	(loc_os11g10130.1 : 212.0) no description available & (at1g17950 : 195.0) putative transcription factor: R2R3-MYB transcription family; myb domain protein 52 (MYB52); CONTAINS InterPro DOMAIN/s: SANT, DNA-binding (InterPro:IPR001005), Homeodomain-like (InterPro:IPR009057), Myb, DNA-binding (InterPro:IPR014778), HTH transcriptional regulator, Myb-type, DNA-binding (InterPro:IPR017930), Homeodomain…	329
		MD10G1124100	6.32487	15.041	6.62278	16.9624	4.88593	10.7787	7.71004	15.1157	10.7367	13.0067	(at4g38620 : 317.0) Encodes a R2R3 MYB protein which is involved in the response to UV-B. It functions as a repressor of target gene expression. One of its target genes encodes cinnamate 4-hydroxylase; mutants accumulate sinapate esters in their leaves. MYB4 binds to its own promoter and represses its own expression. Nuclear localization of MYB4 depends on the action of the beta importin SAD2.; m…	330
		MD10G1304600	0.772841	2.01744	0.597895	12.8883	0.183847	2.36947	0.618228	0.61797	0.954976	0.186627	(at4g21440 : 336.0) Encodes a MYB transcription factor involved in wounding and osmotic stress response. Member of the R2R3 factor gene family.; MYB-like 102 (MYB102); CONTAINS InterPro DOMAIN/s: SANT, DNA-binding (InterPro:IPR001005), Homeodomain-like (InterPro:IPR009057), Myb, DNA-binding (InterPro:IPR014778), HTH transcriptional regulator, Myb-type, DNA-binding (InterPro:IPR017930), Homeodomai…	331
		MD10G1323600	0.0172893	0.014559	0	0	0.031989	0.630278	0.413722	2.91525	0	0	(loc_os06g35140.1 : 108.0) no description available & (at2g02060 : 100.0) Homeodomain-like superfamily protein; CONTAINS InterPro DOMAIN/s: Homeodomain-like (InterPro:IPR009057), Myb, DNA-binding (InterPro:IPR014778), HTH transcriptional regulator, Myb-type, DNA-binding (InterPro:IPR017930), Myb-like DNA-binding domain, SHAQKYF class (InterPro:IPR006447), Homeodomain-related (InterPro:IPR012287);…	332
		MD11G1006500	16.9132	9.53137	28.4069	15.1573	21.2426	8.36981	8.82746	7.06957	2.74187	0.333572	(at3g13540 : 246.0) Encodes a member of the MYB family of transcriptional regulators. MYB5 act as a negative regulator of trichome branching and play a role in the correct formation of the seed coat and possibly the formation the underlying endosperm layers. Loss of function mutations have defects in seed coat mucilage and columella cells as well as trichome defects (smaller and reduced number of…	333
		MD11G1007500	13.7888	5.81139	19.3791	6.28153	17.8626	4.61603	5.12054	3.28552	1.00754	4.11193	(at3g13540 : 180.0) Encodes a member of the MYB family of transcriptional regulators. MYB5 act as a negative regulator of trichome branching and play a role in the correct formation of the seed coat and possibly the formation the underlying endosperm layers. Loss of function mutations have defects in seed coat mucilage and columella cells as well as trichome defects (smaller and reduced number of…	334
		MD11G1099200	9.26542	10.7543	5.08279	13.4713	5.90696	11.4749	9.65414	14.843	8.11954	7.48481	(at1g07540 : 440.0) Arabidopsis thaliana telomere-binding protein, putative (At1g07540); TRF-like 2 (TRFL2); FUNCTIONS IN: DNA binding; INVOLVED IN: regulation of transcription; EXPRESSED IN: petal, leaf whorl, flower; EXPRESSED DURING: 4 anthesis, petal differentiation and expansion stage; CONTAINS InterPro DOMAIN/s: SANT, DNA-binding (InterPro:IPR001005), Homeodomain-like (InterPro:IPR009057), …	335
		MD11G1215600	0.414762	2.15407	0.226051	0.0105657	0.0187669	0.573501	0.547875	1.62664	0.0509815	0.0943633	(at2g32460 : 218.0) Member of the R2R3 factor gene family.; myb domain protein 101 (MYB101); CONTAINS InterPro DOMAIN/s: SANT, DNA-binding (InterPro:IPR001005), Homeodomain-like (InterPro:IPR009057), Myb, DNA-binding (InterPro:IPR014778), HTH transcriptional regulator, Myb-type, DNA-binding (InterPro:IPR017930), Homeodomain-related (InterPro:IPR012287), Myb transcription factor (InterPro:IPR01549…	336
		MD12G1012700	7.71509	2.73079	3.26172	3.5445	4.48128	6.8469	7.11652	12.3674	16.3757	3.53729	(loc_os01g16810.1 : 221.0) no description available & (at1g69560 : 203.0) Encodes LOF2 (LATERAL ORGAN FUSION2), a MYB-domain transcription factor expressed in organ boundaries. Functions in boundary specification, meristem initiation and maintenance, and organ patterning. Also see LOF1 (At1g26780).; myb domain protein 105 (MYB105); CONTAINS InterPro DOMAIN/s: SANT, DNA-binding (InterPro:IPR001005…	337
		MD12G1013900	0.993488	4.22979	0.184662	0.297118	0.324912	5.47056	3.43697	16.1808	0.37542	7.52377	(at1g08810 : 286.0) putative transcription factor of the R2R3-MYB gene family. Transcript increases under conditions that promote stomatal opening (white and blue light, abi1-1 mutation) and decreases under conditions that trigger stomatal closure (ABA, desiccation, darkness), with the exception of elevated CO2. Expressed exclusively in guard cells of all tissues. It is required for light-induced…	338
		MD12G1108400	0.991388	2.09459	1.17352	1.5106	1.35881	1.6101	0.674453	1.24373	3.67187	2.49045	(at3g53200 : 190.0) Member of the R2R3 factor gene family.; myb domain protein 27 (MYB27); CONTAINS InterPro DOMAIN/s: SANT, DNA-binding (InterPro:IPR001005), Homeodomain-like (InterPro:IPR009057), Myb, DNA-binding (InterPro:IPR014778), HTH transcriptional regulator, Myb-type, DNA-binding (InterPro:IPR017930), Homeodomain-related (InterPro:IPR012287), Myb transcription factor (InterPro:IPR015495)…	339
		MD12G1113900	6.71299	8.8648	5.66573	12.4877	6.72744	10.8825	8.02094	12.0461	6.02341	6.21463	(at2g36960 : 672.0) Arabidopsis thaliana myb/SANT domain protein; TSL-kinase interacting protein 1 (TKI1); FUNCTIONS IN: DNA binding, sequence-specific DNA binding transcription factor activity; EXPRESSED IN: 24 plant structures; EXPRESSED DURING: 15 growth stages; CONTAINS InterPro DOMAIN/s: SANT, DNA-binding (InterPro:IPR001005), Myb, DNA-binding (InterPro:IPR014778), Homeodomain-like (InterPro…	340
		MD12G1143400	4.24656	6.34756	3.2372	6.59207	1.86239	6.33036	3.36735	6.64756	5.8277	4.89358	(at1g07540 : 361.0) Arabidopsis thaliana telomere-binding protein, putative (At1g07540); TRF-like 2 (TRFL2); FUNCTIONS IN: DNA binding; INVOLVED IN: regulation of transcription; EXPRESSED IN: petal, leaf whorl, flower; EXPRESSED DURING: 4 anthesis, petal differentiation and expansion stage; CONTAINS InterPro DOMAIN/s: SANT, DNA-binding (InterPro:IPR001005), Homeodomain-like (InterPro:IPR009057), …	341
		MD12G1198600	6.58588	13.1214	4.76142	17.9533	6.00461	24.0611	17.9956	27.7073	3.39428	20.1256	(at1g09540 : 298.0) Encodes putative transcription factor. Mutants lack of mucilage extrusion from the seeds during imbibition. Reduced quantities of mucilage are deposited during the development of the seed coat epidermis in myb61 mutants. Expressed in guard cells,loss of function mutations show an increase in stomatal pore opening suggesting a role in ABA independent regulation of stomatal pore…	342
		MD13G1013200	4.04607	2.03945	5.3545	5.77873	0.855287	2.40002	6.37311	2.27057	1.95367	7.50088	(loc_os04g47890.1 : 113.0) no description available & (at2g40260 : 111.0) Homeodomain-like superfamily protein; CONTAINS InterPro DOMAIN/s: Homeodomain-like (InterPro:IPR009057), Myb, DNA-binding (InterPro:IPR014778), HTH transcriptional regulator, Myb-type, DNA-binding (InterPro:IPR017930), Myb-like DNA-binding domain, SHAQKYF class (InterPro:IPR006447), Homeodomain-related (InterPro:IPR012287);…	343
		MD14G1010600	0.907661	2.96282	0.0191237	0.1451	0.121598	1.48168	1.24503	5.53064	0.173288	1.0957	(loc_os01g16810.1 : 239.0) no description available & (at1g69560 : 220.0) Encodes LOF2 (LATERAL ORGAN FUSION2), a MYB-domain transcription factor expressed in organ boundaries. Functions in boundary specification, meristem initiation and maintenance, and organ patterning. Also see LOF1 (At1g26780).; myb domain protein 105 (MYB105); CONTAINS InterPro DOMAIN/s: SANT, DNA-binding (InterPro:IPR001005…	344
		MD14G1181000	19.9914	14.3921	35.1025	15.0443	41.2341	18.6911	8.92914	1.94143	59.3519	68.2042	(at5g14750 : 141.0) Encodes a MyB-related protein containing R2 and R3 repeats, involved in root and hypocotyl epidermal cell fate determination. Loss of function mutations make extra root hairs. Nuclear localized protein is a positive regulator for expression of CAPRICE (CPC).; myb domain protein 66 (MYB66); CONTAINS InterPro DOMAIN/s: SANT, DNA-binding (InterPro:IPR001005), Myb, DNA-binding (In…	345
		MD14G1200100	0.508311	1.16098	2.33637	5.93401	0.0606927	0.523255	0.163541	0.35861	0.260359	0.145073	(at3g47600 : 313.0) Encodes a putative transcription factor (MYB94).; myb domain protein 94 (MYB94); CONTAINS InterPro DOMAIN/s: SANT, DNA-binding (InterPro:IPR001005), Homeodomain-like (InterPro:IPR009057), Myb, DNA-binding (InterPro:IPR014778), HTH transcriptional regulator, Myb-type, DNA-binding (InterPro:IPR017930), Homeodomain-related (InterPro:IPR012287), Myb transcription factor (InterPro:…	346
		MD14G1227500	0.566176	1.77483	1.44078	3.33572	0.412381	2.97579	0.702836	1.10984	4.31968	2.8775	(loc_os01g03720.1 : 240.0) no description available & (at1g68320 : 226.0) putative transcription factor: R2R3-MYB transcription family. Involved in regulation of phosphate starvation responses and gibberellic acid biosynthesis.; myb domain protein 62 (MYB62); CONTAINS InterPro DOMAIN/s: SANT, DNA-binding (InterPro:IPR001005), Homeodomain-like (InterPro:IPR009057), Myb, DNA-binding (InterPro:IPR01…	347
		MD14G1234600	6.59978	3.88151	15.1459	1.68862	11.214	1.24411	2.67084	2.76799	7.39723	16.0724	(loc_os09g36730.1 : 227.0) no description available & (at4g38620 : 226.0) Encodes a R2R3 MYB protein which is involved in the response to UV-B. It functions as a repressor of target gene expression. One of its target genes encodes cinnamate 4-hydroxylase; mutants accumulate sinapate esters in their leaves. MYB4 binds to its own promoter and represses its own expression. Nuclear localization of MY…	348
		MD15G1034000	0.58856	6.18791	0.273083	7.32558	0.0275279	5.53061	0.187647	2.63907	0.176695	0.721443	(at5g42630 : 174.0) Encodes a member of the KANADI family of putative transcription factors. Involved in integument formation during ovule development and expressed at the boundary between the inner and outer integuments. It is essential for directing laminar growth of the inner integument.Along with KAN1 and KAN2, KAN4 is involved in proper localization of PIN1 in early embryogenesis.; ABERRANT …	349
		MD15G1050300	8.39805	5.65215	7.41203	0.2065	22.1073	0.505664	4.28214	0.63944	19.8713	8.90475	(loc_os03g29614.1 : 173.0) no description available & (p10290|mybc_maize : 172.0) Anthocyanin regulatory C1 protein - Zea mays (Maize) & (at5g14750 : 169.0) Encodes a MyB-related protein containing R2 and R3 repeats, involved in root and hypocotyl epidermal cell fate determination. Loss of function mutations make extra root hairs. Nuclear localized protein is a positive regulator for expression o…	350
		MD15G1051400	116.981	32.851	181.657	15.257	220.356	8.24561	31.31	2.64277	142.578	104.267	(loc_os03g29614.1 : 219.0) no description available & (p10290|mybc_maize : 208.0) Anthocyanin regulatory C1 protein - Zea mays (Maize) & (at4g38620 : 196.0) Encodes a R2R3 MYB protein which is involved in the response to UV-B. It functions as a repressor of target gene expression. One of its target genes encodes cinnamate 4-hydroxylase; mutants accumulate sinapate esters in their leaves. MYB4 bin…	351
		MD15G1062400	1.14041	9.77844	0.175062	0.779342	0.254707	11.3068	6.53122	27.3404	0.343828	7.2267	(loc_os01g49160.1 : 210.0) no description available & (at5g65790 : 205.0) Encodes a putative MYB transcription factor.; myb domain protein 68 (MYB68); CONTAINS InterPro DOMAIN/s: SANT, DNA-binding (InterPro:IPR001005), Homeodomain-like (InterPro:IPR009057), Myb, DNA-binding (InterPro:IPR014778), HTH transcriptional regulator, Myb-type, DNA-binding (InterPro:IPR017930), Homeodomain-related (InterP…	352
		MD15G1076600	53.1741	111.532	70.6481	132.322	21.3032	58.1409	31.5615	71.5315	40.0497	54.026	(at4g37260 : 218.0) Member of the R2R3 factor gene family.; myb domain protein 73 (MYB73); CONTAINS InterPro DOMAIN/s: SANT, DNA-binding (InterPro:IPR001005), Homeodomain-like (InterPro:IPR009057), Myb, DNA-binding (InterPro:IPR014778), HTH transcriptional regulator, Myb-type, DNA-binding (InterPro:IPR017930), Homeodomain-related (InterPro:IPR012287), Myb transcription factor (InterPro:IPR015495)…	353
		MD15G1097000	10.9521	5.25973	3.40414	4.58579	3.31171	3.98654	3.53505	4.85003	4.1617	2.06424	(at4g32730 : 717.0) Encodes a putative c-myb-like transcription factor with three MYB repeats.; PC-MYB1; CONTAINS InterPro DOMAIN/s: SANT, DNA-binding (InterPro:IPR001005), Myb, DNA-binding (InterPro:IPR014778), Homeodomain-like (InterPro:IPR009057), Homeodomain-related (InterPro:IPR012287), Myb transcription factor (InterPro:IPR015495), HTH transcriptional regulator, Myb-type, DNA-binding (Inter…	354
		MD15G1215500	0.585456	3.58517	0.0673706	0.027693	0.103241	0.876755	0.392463	1.49883	0.363019	0.028146	(at2g47460 : 219.0) "MYB12 belongs to subgroup 7 of the R2R3-MYB family. It strongly activates the promoters of chalcone synthase (CHS), flavanone 3-hydroxylase (F3H), flavonol synthase (FLS) and - to a lesser extent - chalcone flavanone isomerase (CHI), but cannot activate the promoters of flavonoid-3hydroxylase (F3H) and dihydroflavonol 4-reductase (DF). The activation requires a functional MYB…	355
		MD15G1288600	55.6476	96.9206	67.8532	187.486	47.284	109.699	82.559	107.299	40.0324	13.1099	(at4g37260 : 266.0) Member of the R2R3 factor gene family.; myb domain protein 73 (MYB73); CONTAINS InterPro DOMAIN/s: SANT, DNA-binding (InterPro:IPR001005), Homeodomain-like (InterPro:IPR009057), Myb, DNA-binding (InterPro:IPR014778), HTH transcriptional regulator, Myb-type, DNA-binding (InterPro:IPR017930), Homeodomain-related (InterPro:IPR012287), Myb transcription factor (InterPro:IPR015495)…	356
		MD15G1369700	0.567521	2.19084	0.10619	2.69078	0.090754	0.78315	0.175178	0.555666	0.154719	0.0812139	(at1g34670 : 281.0) Member of the R2R3 factor gene family.; myb domain protein 93 (MYB93); CONTAINS InterPro DOMAIN/s: SANT, DNA-binding (InterPro:IPR001005), Homeodomain-like (InterPro:IPR009057), Myb, DNA-binding (InterPro:IPR014778), HTH transcriptional regulator, Myb-type, DNA-binding (InterPro:IPR017930), Homeodomain-related (InterPro:IPR012287), Myb transcription factor (InterPro:IPR015495)…	357
		MD16G1029400	24.3366	11.0871	49.7537	20.1927	40.3749	15.8764	10.272	7.77075	92.7483	45.7139	(at2g16720 : 241.0) Encodes a member of MYB3R- and R2R3- type MYB- encoding genes; myb domain protein 7 (MYB7); CONTAINS InterPro DOMAIN/s: SANT, DNA-binding (InterPro:IPR001005), Homeodomain-like (InterPro:IPR009057), Myb, DNA-binding (InterPro:IPR014778), HTH transcriptional regulator, Myb-type, DNA-binding (InterPro:IPR017930), Homeodomain-related (InterPro:IPR012287), Myb transcription factor…	358
		MD16G1148300	0.777797	2.47749	0.0400127	0.137574	0.0809149	0.810033	0.34352	1.54297	0.335631	0.650519	(at3g06490 : 284.0) putative transcription factor MYB108 (MYB108) mRNA,; myb domain protein 108 (MYB108); CONTAINS InterPro DOMAIN/s: SANT, DNA-binding (InterPro:IPR001005), Homeodomain-like (InterPro:IPR009057), Myb, DNA-binding (InterPro:IPR014778), HTH transcriptional regulator, Myb-type, DNA-binding (InterPro:IPR017930), Homeodomain-related (InterPro:IPR012287), Myb transcription factor (Inte…	359
		MD16G1228600	0.11499	0.346499	0.361958	2.48247	0.466361	4.52894	1.16975	1.96142	0	0.483105	(at3g24310 : 271.0) snapdragon myb protein 305 homolog (myb); myb domain protein 305 (MYB305); CONTAINS InterPro DOMAIN/s: SANT, DNA-binding (InterPro:IPR001005), Homeodomain-like (InterPro:IPR009057), Myb, DNA-binding (InterPro:IPR014778), HTH transcriptional regulator, Myb-type, DNA-binding (InterPro:IPR017930), Homeodomain-related (InterPro:IPR012287), Myb transcription factor (InterPro:IPR015…	360
		MD16G1268900	0.81578	3.53278	0.66644	4.00635	0.550139	1.94504	1.68052	2.75391	1.48535	0.433754	(at5g45420 : 234.0) Duplicated homeodomain-like superfamily protein; FUNCTIONS IN: DNA binding, sequence-specific DNA binding transcription factor activity; LOCATED IN: endoplasmic reticulum, plasma membrane; EXPRESSED IN: 24 plant structures; EXPRESSED DURING: 14 growth stages; CONTAINS InterPro DOMAIN/s: SANT, DNA-binding (InterPro:IPR001005), Molecular chaperone, heat shock protein, Hsp40, Dna…	361
		MD17G1015900	4.18382	6.66367	1.73876	1.47518	3.59444	3.62039	3.07459	7.44719	131.679	1.19395	(at1g51540 : 547.0) Galactose oxidase/kelch repeat superfamily protein; CONTAINS InterPro DOMAIN/s: Galactose oxidase/kelch, beta-propeller (InterPro:IPR011043), Kelch repeat type 1 (InterPro:IPR006652), Kelch related (InterPro:IPR013089), Kelch-type beta propeller (InterPro:IPR015915); BEST Arabidopsis thaliana protein match is: Galactose oxidase/kelch repeat superfamily protein (TAIR:AT3G27220.…	362
		MD17G1031700	0	0	0	0.00988772	0	2.2312	1.36327	10.1021	0	0.055515	(at4g18770 : 109.0) MYB98 is a member of the R2R3-MYB gene family, the members of which likely encode transcription factors. Within an ovule, MYB98 is expressed exclusively in the synergid cells, and mutations in this gene affect the female gametophyte specifically. myb98 female gametophytes are affected in two unique features of the synergid cell, pollen tube guidance and the filiform apparatus,…	363
		MD17G1050900	13.9775	6.36455	26.6197	10.3929	10.8251	4.97271	9.61852	3.90374	10.0458	39.6735	(at3g28910 : 323.0) transcription factor myb homologue; myb domain protein 30 (MYB30); CONTAINS InterPro DOMAIN/s: SANT, DNA-binding (InterPro:IPR001005), Homeodomain-like (InterPro:IPR009057), Myb, DNA-binding (InterPro:IPR014778), HTH transcriptional regulator, Myb-type, DNA-binding (InterPro:IPR017930), Homeodomain-related (InterPro:IPR012287), Myb transcription factor (InterPro:IPR015495); BE…	364
		MD17G1051700	7.48564	12.5654	15.7788	13.4552	0.469064	4.46986	1.75961	7.47719	3.96562	9.61057	(at3g01140 : 345.0) Encodes a MIXTA-like MYB gene NOECK (NOK). Loss of function mutations show an increased number of branchpoints in leaf trichomes suggesting a role in negative regulation of trichome branching.; myb domain protein 106 (MYB106); FUNCTIONS IN: DNA binding, sequence-specific DNA binding transcription factor activity; INVOLVED IN: trichome branching, regulation of transcription, DN…	365
		MD17G1073900	31.1134	11.3815	14.1162	5.90913	17.8166	5.83449	10.8085	5.4193	72.0558	8.26161	(loc_os12g38400.2 : 306.0) no description available & (at2g37630 : 207.0) Encodes a MYB-domain protein involved in specification of the leaf proximodistal axis. Mutation results in lobed and dissected leaves with a characteristic asymmetry. Homologous to the Antirrhinum PHANTASTICA (PHAN) and maize ROUGH SHEATH2 (RS2) genes Asymmetric placement of auxin response at the distal leaf tip precedes vi…	366
	WRKY	MD00G1143600	0.250648	3.16371	0.543406	0.866536	0	1.15997	0.0951719	0.0561071	0.185841	0.0341333	(at1g80840 : 136.0) Pathogen-induced transcription factor. Binds W-box sequences in vitro. Forms protein complexes with itself and with WRKY40 and WRKY60. Coexpression with WRKY18 or WRKY60 made plants more susceptible to both P. syringae and B. cinerea. WRKY18, WRKY40, and WRKY60 have partially redundant roles in response to the hemibiotrophic bacterial pathogen Pseudomonas syringae and the necr…	367
		MD01G1071600	0.193926	1.42087	0.0428751	1.86868	0.0669564	1.84064	1.17647	6.75018	0.153024	0.220188	(loc_os01g53260.1 : 191.0) no description available & (at5g41570 : 172.0) member of WRKY Transcription Factor; Group II-c; WRKY DNA-binding protein 24 (WRKY24); CONTAINS InterPro DOMAIN/s: DNA-binding WRKY (InterPro:IPR003657); BEST Arabidopsis thaliana protein match is: WRKY DNA-binding protein 56 (TAIR:AT1G64000.1); Has 1807 Blast hits to 1807 proteins in 277 species: Archae - 0; Bacteria - 0; …	368
		MD03G1044400	15.3444	17.6259	12.3397	29.1742	15.2816	24.189	15.7017	19.789	14.8009	16.722	(at5g56270 : 584.0) WRKY transcription factor 2; WRKY DNA-binding protein 2 (WRKY2); CONTAINS InterPro DOMAIN/s: DNA-binding WRKY (InterPro:IPR003657); BEST Arabidopsis thaliana protein match is: WRKY DNA-binding protein 34 (TAIR:AT4G26440.1); Has 1807 Blast hits to 1807 proteins in 277 species: Archae - 0; Bacteria - 0; Metazoa - 736; Fungi - 347; Plants - 385; Viruses - 0; Other Eukaryotes - 33…	369
		MD03G1057400	4.26183	8.55236	8.29892	28.7803	3.35327	15.2746	3.68292	8.4795	14.3685	15.516	(loc_os01g61080.1 : 432.0) no description available & (at2g38470 : 390.0) Member of the plant WRKY transcription factor family. Regulates the antagonistic relationship between defense pathways mediating responses to P. syringae and necrotrophic fungal pathogens. Located in nucleus. Involved in response to various abiotic stresses - especially salt stress.; WRKY DNA-binding protein 33 (WRKY33); CO…	370
		MD03G1292900	0.371019	2.60073	0.516054	8.04846	0.208318	5.22237	0.699309	2.43795	2.45573	0	(at2g34830 : 124.0) member of WRKY Transcription Factor; Group II-e; WRKY DNA-binding protein 35 (WRKY35); CONTAINS InterPro DOMAIN/s: DNA-binding WRKY (InterPro:IPR003657), Transcription factor, WRKY group Iie (InterPro:IPR017412); BEST Arabidopsis thaliana protein match is: WRKY DNA-binding protein 14 (TAIR:AT1G30650.1); Has 5047 Blast hits to 3028 proteins in 237 species: Archae - 0; Bacteria …	371
		MD04G1131000	0.445206	2.11385	0.110299	0.0538682	0.10043	1.57485	2.23564	5.58292	0.227468	4.32259	(loc_os01g74140.1 : 171.0) no description available & (at5g43290 : 167.0) member of WRKY Transcription Factor; Group II-c; WRKY DNA-binding protein 49 (WRKY49); FUNCTIONS IN: sequence-specific DNA binding transcription factor activity; INVOLVED IN: regulation of transcription, DNA-dependent, regulation of transcription; CONTAINS InterPro DOMAIN/s: DNA-binding WRKY (InterPro:IPR003657); BEST Arabi…	372
		MD04G1167700	10.2641	17.0403	24.6234	38.3579	1.66215	11.8834	1.67673	5.20767	4.51644	28.8495	(at2g38470 : 394.0) Member of the plant WRKY transcription factor family. Regulates the antagonistic relationship between defense pathways mediating responses to P. syringae and necrotrophic fungal pathogens. Located in nucleus. Involved in response to various abiotic stresses - especially salt stress.; WRKY DNA-binding protein 33 (WRKY33); CONTAINS InterPro DOMAIN/s: DNA-binding WRKY (InterPro:I…	373
		MD04G1226400	0.591841	1.12509	0.396552	1.04618	0.892564	1.38741	1.43602	3.52998	0.126898	0.306168	(at5g28650 : 256.0) member of WRKY Transcription Factor; Group II-d; WRKY DNA-binding protein 74 (WRKY74); FUNCTIONS IN: calmodulin binding, sequence-specific DNA binding transcription factor activity; INVOLVED IN: regulation of transcription, DNA-dependent, regulation of transcription; LOCATED IN: nucleus; EXPRESSED IN: 10 plant structures; EXPRESSED DURING: 4 anthesis, F mature embryo stage, pe…	374
		MD05G1290300	10.2645	8.14744	19.6398	30.6325	0.833704	6.72946	2.15037	2.45659	13.2495	35.4316	(at4g18170 : 185.0) member of WRKY Transcription Factor; Group II-c; WRKY DNA-binding protein 28 (WRKY28); CONTAINS InterPro DOMAIN/s: DNA-binding WRKY (InterPro:IPR003657), Transcription factor, WRKY group IIc (InterPro:IPR017396); BEST Arabidopsis thaliana protein match is: WRKY DNA-binding protein 8 (TAIR:AT5G46350.1); Has 1807 Blast hits to 1807 proteins in 277 species: Archae - 0; Bacteria -…	375
		MD05G1295700	3.26348	5.84061	5.31977	8.52097	2.9197	7.48288	4.43132	6.83118	3.8357	11.7133	(at1g29280 : 211.0) member of WRKY Transcription Factor; Group II-e; WRKY DNA-binding protein 65 (WRKY65); FUNCTIONS IN: sequence-specific DNA binding transcription factor activity; INVOLVED IN: regulation of transcription, DNA-dependent, regulation of transcription; EXPRESSED IN: 8 plant structures; EXPRESSED DURING: LP.06 six leaves visible, LP.04 four leaves visible, 4 anthesis; CONTAINS Inter…	376
		MD05G1349800	3.62189	11.3844	3.95894	27.658	0.856635	8.20766	1.26199	2.7676	2.92215	11.5109	(at1g62300 : 405.0) Encodes a transcription factor WRKY6. Regulates Phosphate1 (Pho1) expression in response to low phosphate (Pi) stress.; WRKY6; CONTAINS InterPro DOMAIN/s: DNA-binding WRKY (InterPro:IPR003657); BEST Arabidopsis thaliana protein match is: WRKY family transcription factor (TAIR:AT4G04450.1); Has 3824 Blast hits to 3363 proteins in 295 species: Archae - 0; Bacteria - 33; Metazoa …	377
		MD06G1104100	8.94964	16.6104	19.6475	41.2903	3.51761	20.6022	2.7136	6.74075	5.36945	37.7462	(at4g23810 : 193.0) member of WRKY Transcription Factor; Group III; WRKY53; FUNCTIONS IN: protein binding, DNA binding, transcription activator activity, sequence-specific DNA binding transcription factor activity; INVOLVED IN: in 6 processes; LOCATED IN: nucleus, chloroplast; EXPRESSED IN: 20 plant structures; EXPRESSED DURING: 12 growth stages; CONTAINS InterPro DOMAIN/s: DNA-binding WRKY (Inte…	378
		MD09G1224500	1.09186	2.8571	2.60101	5.82267	0.212329	9.86205	1.31214	3.3771	4.44638	16.3083	(at1g80840 : 256.0) Pathogen-induced transcription factor. Binds W-box sequences in vitro. Forms protein complexes with itself and with WRKY40 and WRKY60. Coexpression with WRKY18 or WRKY60 made plants more susceptible to both P. syringae and B. cinerea. WRKY18, WRKY40, and WRKY60 have partially redundant roles in response to the hemibiotrophic bacterial pathogen Pseudomonas syringae and the necr…	379
		MD09G1285400	9.01995	14.1915	14.1903	38.3653	6.71079	28.0193	13.5686	17.3491	6.11343	8.10666	(at2g47260 : 158.0) Encodes a member of WRKY Transcription Factor; Group I. Involved in nematode feeding site establishment.; WRKY DNA-binding protein 23 (WRKY23); CONTAINS InterPro DOMAIN/s: DNA-binding WRKY (InterPro:IPR003657), Transcription factor, WRKY group IIc (InterPro:IPR017396); BEST Arabidopsis thaliana protein match is: WRKY family transcription factor (TAIR:AT3G62340.1); Has 3541 Bla…	380
		MD10G1243000	9.01064	7.24939	11.3594	30.6804	17.9339	30.3783	11.2965	4.13811	7.67616	4.14776	(at1g30650 : 319.0) member of WRKY Transcription Factor; Group II-e; WRKY DNA-binding protein 14 (WRKY14); CONTAINS InterPro DOMAIN/s: DNA-binding WRKY (InterPro:IPR003657), Transcription factor, WRKY group Iie (InterPro:IPR017412); BEST Arabidopsis thaliana protein match is: WRKY DNA-binding protein 35 (TAIR:AT2G34830.1); Has 3350 Blast hits to 2895 proteins in 207 species: Archae - 0; Bacteria …	381
		MD10G1324500	0.789765	2.29807	0.948298	13.7525	0.195192	2.16519	0.496225	0.821219	1.40981	2.37178	(at1g62300 : 419.0) Encodes a transcription factor WRKY6. Regulates Phosphate1 (Pho1) expression in response to low phosphate (Pi) stress.; WRKY6; CONTAINS InterPro DOMAIN/s: DNA-binding WRKY (InterPro:IPR003657); BEST Arabidopsis thaliana protein match is: WRKY family transcription factor (TAIR:AT4G04450.1); Has 3824 Blast hits to 3363 proteins in 295 species: Archae - 0; Bacteria - 33; Metazoa …	382
		MD12G1144100	0.144178	0.49008	0	0	0	0.514504	0.661531	2.32181	0.0374856	0.352051	(loc_os01g74140.1 : 171.0) no description available & (at5g43290 : 167.0) member of WRKY Transcription Factor; Group II-c; WRKY DNA-binding protein 49 (WRKY49); FUNCTIONS IN: sequence-specific DNA binding transcription factor activity; INVOLVED IN: regulation of transcription, DNA-dependent, regulation of transcription; CONTAINS InterPro DOMAIN/s: DNA-binding WRKY (InterPro:IPR003657); BEST Arabi…	383
		MD12G1181000	12.0746	21.2971	29.717	39.763	4.10445	17.7895	3.90076	8.3574	11.0247	28.9338	(at2g38470 : 390.0) Member of the plant WRKY transcription factor family. Regulates the antagonistic relationship between defense pathways mediating responses to P. syringae and necrotrophic fungal pathogens. Located in nucleus. Involved in response to various abiotic stresses - especially salt stress.; WRKY DNA-binding protein 33 (WRKY33); CONTAINS InterPro DOMAIN/s: DNA-binding WRKY (InterPro:I…	384
		MD13G1122100	0.550003	2.16947	0.363292	1.14843	0.0954359	1.09702	0.427629	0.609462	0.45633	1.48783	(loc_os11g29870.1 : 189.0) no description available & (at5g13080 : 182.0) WRKY75 is one of several transcription factors induced during Pi deprivation. It is nuclear localized and regulated differentially during Pi starvation. RNAi mediated suppression of WRKY75 made the plants more susceptible to Pi stress as indicated by the higher accumulation of anthocyanin during Pi starvation.; WRKY DNA-bin…	385
		MD14G1123000	3.64161	9.06023	5.47227	15.0509	1.60169	14.7349	2.18819	3.4484	0.151649	31.0998	(at4g23810 : 194.0) member of WRKY Transcription Factor; Group III; WRKY53; FUNCTIONS IN: protein binding, DNA binding, transcription activator activity, sequence-specific DNA binding transcription factor activity; INVOLVED IN: in 6 processes; LOCATED IN: nucleus, chloroplast; EXPRESSED IN: 20 plant structures; EXPRESSED DURING: 12 growth stages; CONTAINS InterPro DOMAIN/s: DNA-binding WRKY (Inte…	386
		MD14G1154500	0.604769	0.97945	0.0294963	0.647935	0.652271	4.12033	2.6836	2.29102	0.0929756	0.0342762	(loc_os11g29870.1 : 135.0) no description available & (at3g01970 : 132.0) member of WRKY Transcription Factor; Group I; WRKY DNA-binding protein 45 (WRKY45); CONTAINS InterPro DOMAIN/s: DNA-binding WRKY (InterPro:IPR003657); BEST Arabidopsis thaliana protein match is: WRKY DNA-binding protein 75 (TAIR:AT5G13080.1); Has 3497 Blast hits to 3049 proteins in 189 species: Archae - 0; Bacteria - 0; Met…	387
		MD15G1039500	3.23891	7.32281	7.8913	24.3452	0.321313	1.89414	0.200842	0.825648	10.9166	10.9803	(at4g31800 : 224.0) Pathogen-induced transcription factor. Binds W-box sequences in vitro. Forms protein complexes with itself and with WRKY40 and WRKY60. Constitutive expression of WRKY18 enhanced resistance to P. syringae, but its coexpression with WRKY40 or WRKY60 made plants more susceptible to both P. syringae and B. cinerea. WRKY18, WRKY40, and WRKY60 have partially redundant roles in respo…	388
		MD15G1078200	5.43559	4.47194	4.02405	7.8454	4.381	10.1471	6.30392	11.8378	8.41107	0.839305	(at4g24240 : 271.0) Encodes a Ca-dependent calmodulin binding protein. Sequence similarity to the WRKY transcription factor gene family.; WRKY DNA-binding protein 7 (WRKY7); CONTAINS InterPro DOMAIN/s: DNA-binding WRKY (InterPro:IPR003657), Transcription factor, WRKY, Zn-cluster (InterPro:IPR018872); BEST Arabidopsis thaliana protein match is: WRKY DNA-binding protein 11 (TAIR:AT4G31550.1); Has 3…	389
		MD16G1066500	2.4715	8.39086	3.39184	6.72752	2.62251	7.25221	3.34507	5.16523	2.96476	1.40058	(at2g03340 : 473.0) Encodes WRKY DNA-binding protein 3 (WRKY3).; WRKY DNA-binding protein 3 (WRKY3); CONTAINS InterPro DOMAIN/s: DNA-binding WRKY (InterPro:IPR003657); BEST Arabidopsis thaliana protein match is: WRKY DNA-binding protein 4 (TAIR:AT1G13960.1); Has 6486 Blast hits to 3819 proteins in 292 species: Archae - 2; Bacteria - 20; Metazoa - 337; Fungi - 90; Plants - 5675; Viruses - 3; Other…	390
		MD17G1054100	3.98583	5.89615	5.84621	9.42245	4.03717	8.82688	4.04182	6.30736	4.69823	6.49856	(at2g03340 : 410.0) Encodes WRKY DNA-binding protein 3 (WRKY3).; WRKY DNA-binding protein 3 (WRKY3); CONTAINS InterPro DOMAIN/s: DNA-binding WRKY (InterPro:IPR003657); BEST Arabidopsis thaliana protein match is: WRKY DNA-binding protein 4 (TAIR:AT1G13960.1); Has 6486 Blast hits to 3819 proteins in 292 species: Archae - 2; Bacteria - 20; Metazoa - 337; Fungi - 90; Plants - 5675; Viruses - 3; Other…	391
		MD17G1099000	1.43603	1.79982	2.62525	8.06959	0.170537	0.702816	0.134412	0.297401	3.42382	1.21581	(at4g22070 : 355.0) member of WRKY Transcription Factor; Group II-b; WRKY DNA-binding protein 31 (WRKY31); CONTAINS InterPro DOMAIN/s: DNA-binding WRKY (InterPro:IPR003657); BEST Arabidopsis thaliana protein match is: WRKY family transcription factor (TAIR:AT4G04450.1); Has 30201 Blast hits to 17322 proteins in 780 species: Archae - 12; Bacteria - 1396; Metazoa - 17338; Fungi - 3422; Plants - 503…	392
		MD17G1223100	0.525841	2.46411	1.04049	4.29299	0.129811	4.9063	0.748501	2.28866	8.2059	9.30869	(at1g80840 : 265.0) Pathogen-induced transcription factor. Binds W-box sequences in vitro. Forms protein complexes with itself and with WRKY40 and WRKY60. Coexpression with WRKY18 or WRKY60 made plants more susceptible to both P. syringae and B. cinerea. WRKY18, WRKY40, and WRKY60 have partially redundant roles in response to the hemibiotrophic bacterial pathogen Pseudomonas syringae and the necr…	393
		MD17G1278100	3.46214	3.09453	4.42484	4.45016	4.81652	4.96142	2.03634	5.83491	5.17586	4.4949	(at2g47260 : 191.0) Encodes a member of WRKY Transcription Factor; Group I. Involved in nematode feeding site establishment.; WRKY DNA-binding protein 23 (WRKY23); CONTAINS InterPro DOMAIN/s: DNA-binding WRKY (InterPro:IPR003657), Transcription factor, WRKY group IIc (InterPro:IPR017396); BEST Arabidopsis thaliana protein match is: WRKY family transcription factor (TAIR:AT3G62340.1); Has 3541 Bla…	394
	bHLH	MD00G1068800	0.287544	0.822346	0.370205	2.18275	0.174129	2.59661	0.515429	0.748526	0.0263127	0.590388	(loc_os03g51580.1 : 187.0) no description available & (at2g22750 : 186.0) basic helix-loop-helix (bHLH) DNA-binding superfamily protein; FUNCTIONS IN: DNA binding, sequence-specific DNA binding transcription factor activity; INVOLVED IN: regulation of transcription; LOCATED IN: nucleus; EXPRESSED IN: sepal; EXPRESSED DURING: petal differentiation and expansion stage; CONTAINS InterPro DOMAIN/s: H…	395
		MD01G1045500	47.9531	15.0624	33.7399	9.0207	45.8809	18.6754	18.7372	20.9923	130.771	13.7805	(at5g65640 : 280.0) beta HLH protein 93 (bHLH093); FUNCTIONS IN: DNA binding, sequence-specific DNA binding transcription factor activity; INVOLVED IN: regulation of transcription; LOCATED IN: nucleus; EXPRESSED IN: 22 plant structures; EXPRESSED DURING: 13 growth stages; CONTAINS InterPro DOMAIN/s: Helix-loop-helix DNA-binding domain (InterPro:IPR001092), Helix-loop-helix DNA-binding (InterPro:I…	396
		MD01G1060200	7.22375	7.74365	5.79673	12.8751	4.96968	9.77364	5.50307	5.15972	6.3789	3.39941	(at5g41315 : 446.0) encodes a basic helix loop helix domain protein that interacts with GL1 in trichome development.; GLABROUS 3 (GL3); CONTAINS InterPro DOMAIN/s: Helix-loop-helix DNA-binding domain (InterPro:IPR001092), Helix-loop-helix DNA-binding (InterPro:IPR011598); BEST Arabidopsis thaliana protein match is: basic helix-loop-helix (bHLH) DNA-binding superfamily protein (TAIR:AT1G63650.3); …	397
		MD01G1082700	8.67231	11.1258	9.05647	27.2504	7.80514	23.7517	11.2313	17.1433	6.42785	19.5869	(at1g01260 : 578.0) basic helix-loop-helix (bHLH) DNA-binding superfamily protein; FUNCTIONS IN: DNA binding, sequence-specific DNA binding transcription factor activity; INVOLVED IN: regulation of transcription; LOCATED IN: nucleus; EXPRESSED IN: 24 plant structures; EXPRESSED DURING: 15 growth stages; CONTAINS InterPro DOMAIN/s: Helix-loop-helix DNA-binding domain (InterPro:IPR001092), Helix-lo…	398
		MD01G1086900	0.139152	0.907613	0	0.851918	0.0552009	3.71619	0.122115	1.7185	0.119638	0.202779	(at5g46830 : 190.0) Calcium-binding transcription factor involved in salt stress signaling.; NACL-inducible gene 1 (NIG1); CONTAINS InterPro DOMAIN/s: Helix-loop-helix DNA-binding domain (InterPro:IPR001092), Helix-loop-helix DNA-binding (InterPro:IPR011598); BEST Arabidopsis thaliana protein match is: Basic helix-loop-helix (bHLH) DNA-binding family protein (TAIR:AT1G32640.1); Has 1807 Blast hit…	399
		MD01G1155000	5.76219	8.38043	5.72758	14.3636	7.26179	18.514	9.54888	11.4082	6.39832	2.74653	(loc_os01g06640.2 : 132.0) no description available & (at2g40200 : 131.0) basic helix-loop-helix (bHLH) DNA-binding superfamily protein; FUNCTIONS IN: DNA binding, sequence-specific DNA binding transcription factor activity; INVOLVED IN: regulation of transcription; LOCATED IN: nucleus; EXPRESSED IN: 21 plant structures; EXPRESSED DURING: 13 growth stages; CONTAINS InterPro DOMAIN/s: Helix-loop-h…	400
		MD01G1191600	3.89395	0.355864	7.14342	0.137894	9.32136	0.368449	0.860464	0.239571	7.91913	0.120149	(at5g51790 : 144.0) basic helix-loop-helix (bHLH) DNA-binding superfamily protein; FUNCTIONS IN: DNA binding, sequence-specific DNA binding transcription factor activity; INVOLVED IN: regulation of transcription; LOCATED IN: nucleus; CONTAINS InterPro DOMAIN/s: Helix-loop-helix DNA-binding domain (InterPro:IPR001092), Helix-loop-helix DNA-binding (InterPro:IPR011598); BEST Arabidopsis thaliana pr…	401
		MD02G1009200	9.37465	10.4263	7.32188	19.2396	6.36505	18.7742	11.1066	14.7788	2.32362	6.96647	(at2g24260 : 176.0) Encodes a basic helix-loop-helix (bHLH) protein that regulates root hair development. One of the three Arabidopsis homologs of the Lotus japonicus ROOTHAIRLESS1 (LjRHL1) gene: At2g24260 (AtLRL1), At4g30980 (AtLRL2), and At5g58010 (AtLRL3).; LJRHL1-like 1 (LRL1); FUNCTIONS IN: DNA binding, sequence-specific DNA binding transcription factor activity; INVOLVED IN: root hair cell …	402
		MD02G1315600	0.442465	1.43462	0.18629	0.875508	0.120069	0.852703	0.752919	2.52923	0.630877	0.867564	(loc_os08g39630.2 : 162.0) no description available & (at2g42280 : 161.0) basic helix-loop-helix (bHLH) DNA-binding superfamily protein; BEST Arabidopsis thaliana protein match is: basic helix-loop-helix (bHLH) DNA-binding superfamily protein (TAIR:AT1G51140.1); Has 35333 Blast hits to 34131 proteins in 2444 species: Archae - 798; Bacteria - 22429; Metazoa - 974; Fungi - 991; Plants - 531; Viruse…	403
		MD02G1315700	1.77395	4.90514	1.20962	2.24814	0.961491	3.03433	3.31899	7.32472	0.575288	2.19411	(loc_os09g31300.1 : 172.0) no description available & (at2g42280 : 162.0) basic helix-loop-helix (bHLH) DNA-binding superfamily protein; BEST Arabidopsis thaliana protein match is: basic helix-loop-helix (bHLH) DNA-binding superfamily protein (TAIR:AT1G51140.1); Has 35333 Blast hits to 34131 proteins in 2444 species: Archae - 798; Bacteria - 22429; Metazoa - 974; Fungi - 991; Plants - 531; Viruse…	404
		MD03G1266300	28.1259	14.138	28.0481	19.5797	26.4717	10.1603	14.9352	9.89252	29.0973	33.9325	(at4g09820 : 303.0) TT8 is a regulation factor that acts in a concerted action with TT1, PAP1 and TTG1 on the regulation of flavonoid pathways, namely proanthocyanidin and anthocyanin biosynthesis. Affects dihydroflavonol 4-reductase gene expression. It is thought that a ternary complex composed of TT2, TT8 and TTG1 is necessary for correct expression of BAN in seed endothelium. Also important fo…	405
		MD04G1033000	3.60235	5.07349	3.75404	4.2266	2.55962	3.34072	1.3491	3.36281	3.81039	1.41234	(at1g05805 : 308.0) basic helix-loop-helix (bHLH) DNA-binding superfamily protein; FUNCTIONS IN: DNA binding, sequence-specific DNA binding transcription factor activity; INVOLVED IN: regulation of transcription; LOCATED IN: cytosol; EXPRESSED IN: 24 plant structures; EXPRESSED DURING: 13 growth stages; CONTAINS InterPro DOMAIN/s: Helix-loop-helix DNA-binding domain (InterPro:IPR001092), Helix-lo…	406
		MD04G1192700	11.8294	4.96748	12.1497	16.4036	12.3572	16.5925	11.3578	9.71271	29.3938	45.9175	(at1g09250 : 141.0) basic helix-loop-helix (bHLH) DNA-binding superfamily protein; FUNCTIONS IN: sequence-specific DNA binding transcription factor activity; INVOLVED IN: regulation of transcription; LOCATED IN: nucleus, chloroplast; EXPRESSED IN: 22 plant structures; EXPRESSED DURING: 13 growth stages; CONTAINS InterPro DOMAIN/s: Helix-loop-helix DNA-binding domain (InterPro:IPR001092), Helix-lo…	407
		MD04G1224700	7.50882	6.20119	10.5848	9.39924	4.62931	11.8668	12.7844	31.4571	5.27023	6.14111	(at4g02590 : 208.0) unfertilized embryo sac 12 (UNE12); FUNCTIONS IN: DNA binding, sequence-specific DNA binding transcription factor activity; INVOLVED IN: double fertilization forming a zygote and endosperm, regulation of transcription; LOCATED IN: nucleus; EXPRESSED IN: 22 plant structures; EXPRESSED DURING: 13 growth stages; CONTAINS InterPro DOMAIN/s: Helix-loop-helix DNA-binding domain (Int…	408
		MD05G1165800	3.95765	12.1541	1.98619	12.6647	4.93855	19.7655	9.70564	17.8474	3.216	4.55736	(at3g07340 : 323.0) basic helix-loop-helix (bHLH) DNA-binding superfamily protein; FUNCTIONS IN: DNA binding, sequence-specific DNA binding transcription factor activity; INVOLVED IN: regulation of transcription; LOCATED IN: nucleus, chloroplast; EXPRESSED IN: 22 plant structures; EXPRESSED DURING: 11 growth stages; CONTAINS InterPro DOMAIN/s: Helix-loop-helix DNA-binding domain (InterPro:IPR0010…	409
		MD06G1084400	3.10521	0.722598	1.31879	0.212066	1.48216	0.493912	0.737802	0.35601	3.12215	1.69483	(at5g41315 : 565.0) encodes a basic helix loop helix domain protein that interacts with GL1 in trichome development.; GLABROUS 3 (GL3); CONTAINS InterPro DOMAIN/s: Helix-loop-helix DNA-binding domain (InterPro:IPR001092), Helix-loop-helix DNA-binding (InterPro:IPR011598); BEST Arabidopsis thaliana protein match is: basic helix-loop-helix (bHLH) DNA-binding superfamily protein (TAIR:AT1G63650.3); …	410
		MD06G1120000	15.3858	15.927	21.1795	48.5588	21.6588	54.9656	24.3749	17.9518	157.758	132.352	(at4g00870 : 207.0) basic helix-loop-helix (bHLH) DNA-binding superfamily protein; FUNCTIONS IN: DNA binding, sequence-specific DNA binding transcription factor activity; INVOLVED IN: regulation of transcription; LOCATED IN: nucleus; EXPRESSED IN: 9 plant structures; EXPRESSED DURING: 6 growth stages; CONTAINS InterPro DOMAIN/s: Helix-loop-helix DNA-binding domain (InterPro:IPR001092), Helix-loop…	411
		MD06G1120200	6.58179	1.54092	7.52519	1.30515	15.8104	2.24331	3.92601	0.495265	10.745	3.60327	(at4g17880 : 223.0) Basic helix-loop-helix (bHLH) DNA-binding family protein; FUNCTIONS IN: DNA binding, sequence-specific DNA binding transcription factor activity; INVOLVED IN: regulation of transcription; LOCATED IN: nucleus; EXPRESSED IN: 22 plant structures; EXPRESSED DURING: 13 growth stages; CONTAINS InterPro DOMAIN/s: Helix-loop-helix DNA-binding domain (InterPro:IPR001092), Helix-loop-he…	412
		MD06G1133200	4.05992	6.18768	39.9553	93.2115	77.6267	97.6002	16.4549	10.2887	18.6977	0.736377	(at5g50915 : 172.0) basic helix-loop-helix (bHLH) DNA-binding superfamily protein; FUNCTIONS IN: DNA binding, sequence-specific DNA binding transcription factor activity; INVOLVED IN: response to gibberellin stimulus; LOCATED IN: nucleus; EXPRESSED IN: 23 plant structures; EXPRESSED DURING: 13 growth stages; CONTAINS InterPro DOMAIN/s: Helix-loop-helix DNA-binding domain (InterPro:IPR001092), Hel…	413
		MD07G1113200	1.06467	8.32576	6.01699	31.8625	0.26358	4.60183	0	0.100651	0.717059	8.37261	(at4g00050 : 301.0) unfertilized embryo sac 10 (UNE10); FUNCTIONS IN: DNA binding, sequence-specific DNA binding transcription factor activity; INVOLVED IN: double fertilization forming a zygote and endosperm, regulation of transcription; LOCATED IN: nucleus; EXPRESSED IN: 20 plant structures; EXPRESSED DURING: 13 growth stages; CONTAINS InterPro DOMAIN/s: Helix-loop-helix DNA-binding domain (Int…	414
		MD07G1151000	6.44911	11.8731	8.00799	33.4381	4.18281	24.5744	7.25702	16.1638	4.05057	10.7669	(at1g01260 : 564.0) basic helix-loop-helix (bHLH) DNA-binding superfamily protein; FUNCTIONS IN: DNA binding, sequence-specific DNA binding transcription factor activity; INVOLVED IN: regulation of transcription; LOCATED IN: nucleus; EXPRESSED IN: 24 plant structures; EXPRESSED DURING: 15 growth stages; CONTAINS InterPro DOMAIN/s: Helix-loop-helix DNA-binding domain (InterPro:IPR001092), Helix-lo…	415
		MD07G1224100	1.38782	3.40893	4.41696	3.83884	1.72367	2.25482	0.524347	0.449698	0.732706	1.38825	(at2g40200 : 136.0) basic helix-loop-helix (bHLH) DNA-binding superfamily protein; FUNCTIONS IN: DNA binding, sequence-specific DNA binding transcription factor activity; INVOLVED IN: regulation of transcription; LOCATED IN: nucleus; EXPRESSED IN: 21 plant structures; EXPRESSED DURING: 13 growth stages; CONTAINS InterPro DOMAIN/s: Helix-loop-helix DNA-binding domain (InterPro:IPR001092), Helix-lo…	416
		MD08G1190500	9.14402	3.74279	5.62772	0.544862	7.48631	1.16327	2.9203	0.930548	11.1625	3.73998	(at1g72210 : 266.0) basic helix-loop-helix (bHLH) DNA-binding superfamily protein; FUNCTIONS IN: DNA binding, sequence-specific DNA binding transcription factor activity; INVOLVED IN: regulation of transcription; LOCATED IN: nucleus; CONTAINS InterPro DOMAIN/s: Helix-loop-helix DNA-binding domain (InterPro:IPR001092), Helix-loop-helix DNA-binding (InterPro:IPR011598); BEST Arabidopsis thaliana pr…	417
		MD08G1207700	22.053	1.70679	9.04616	2.42185	10.4786	1.34286	3.93519	0.623486	223.75	3.21637	(at5g65640 : 262.0) beta HLH protein 93 (bHLH093); FUNCTIONS IN: DNA binding, sequence-specific DNA binding transcription factor activity; INVOLVED IN: regulation of transcription; LOCATED IN: nucleus; EXPRESSED IN: 22 plant structures; EXPRESSED DURING: 13 growth stages; CONTAINS InterPro DOMAIN/s: Helix-loop-helix DNA-binding domain (InterPro:IPR001092), Helix-loop-helix DNA-binding (InterPro:I…	418
		MD09G1049300	26.5653	9.11088	18.2032	0.373386	36.0009	0.50191	21.4557	0.556776	4.15442	8.81471	(at5g39860 : 125.0) Encodes PRE1 (PACLOBUTRAZOL RESISTANCE1). PRE1 and IBH1 form a pair of antagonistic HLH/bHLH transcription factors that function downstream of BZR1 to mediate brassinosteroid regulation of cell elongation. BNQ1 is directly and negatively regulated by AP3 and PI in petals.Required for appropriate regulation of flowering time.; PACLOBUTRAZOL RESISTANCE1 (PRE1); FUNCTIONS IN: DNA…	419
		MD10G1074000	16.8333	37.3536	5.95092	31.2606	13.5614	38.0319	13.2232	19.9363	27.7649	27.9773	(at4g34530 : 216.0) Encodes a transcription factor CIB1 (cryptochrome-interacting basic-helix-loop-helix). CIB1 interacts with CRY2 (cryptochrome 2) in a blue light-specific manner in yeast and Arabidopsis cells, and it acts together with additional CIB1-related proteins to promote CRY2-dependent floral initiation. CIB1 positively regulates FT expression.; cryptochrome-interacting basic-helix-loo…	420
		MD10G1115500	2.37009	0.257357	4.26055	0.508755	6.47926	0.359035	1.58535	0.0569139	2.43137	1.33996	(loc_os03g51580.1 : 212.0) no description available & (at4g37850 : 196.0) basic helix-loop-helix (bHLH) DNA-binding superfamily protein; FUNCTIONS IN: DNA binding, sequence-specific DNA binding transcription factor activity; INVOLVED IN: regulation of transcription; LOCATED IN: nucleus; CONTAINS InterPro DOMAIN/s: Helix-loop-helix DNA-binding domain (InterPro:IPR001092), Helix-loop-helix DNA-bind…	421
		MD10G1170600	6.40473	5.35375	6.25048	2.24034	6.72494	2.44549	3.985	1.6136	5.46003	2.39717	(at2g20180 : 249.0) Encodes a novel Myc-related bHLH transcription factor that has transcriptional activation activity in the dark. It is a key negative regulator of phytochrome-mediated seed germination and acts by inhibiting chlorophyll biosynthesis, light-mediated suppression of hypocotyl elongation and far-red light-mediated suppression of seed germination, and promoting negative gravitropism…	422
		MD10G1309200	1.21021	2.57917	1.02918	3.13906	2.10212	5.50266	1.40934	3.78205	0.502586	0.447383	(at1g61660 : 187.0) basic helix-loop-helix (bHLH) DNA-binding superfamily protein; FUNCTIONS IN: DNA binding, sequence-specific DNA binding transcription factor activity; EXPRESSED IN: 22 plant structures; EXPRESSED DURING: 13 growth stages; BEST Arabidopsis thaliana protein match is: basic helix-loop-helix (bHLH) DNA-binding superfamily protein (TAIR:AT3G20640.1). & (loc_os05g42180.1 : 187.0) no…	423
		MD11G1028100	2.05434	3.48055	0.74066	5.08236	1.44056	6.2887	2.88079	5.01992	3.84083	0.870603	(loc_os08g39630.1 : 242.0) no description available & (at1g51140 : 240.0) basic helix-loop-helix (bHLH) DNA-binding superfamily protein; FUNCTIONS IN: DNA binding, sequence-specific DNA binding transcription factor activity; INVOLVED IN: regulation of transcription; LOCATED IN: nucleus; EXPRESSED IN: 22 plant structures; EXPRESSED DURING: 13 growth stages; CONTAINS InterPro DOMAIN/s: Helix-loop-h…	424
		MD11G1120400	3.3982	0.78152	4.73467	0.514419	4.166	0.474867	0.743796	0.225808	10.3526	4.73861	(at4g00870 : 164.0) basic helix-loop-helix (bHLH) DNA-binding superfamily protein; FUNCTIONS IN: DNA binding, sequence-specific DNA binding transcription factor activity; INVOLVED IN: regulation of transcription; LOCATED IN: nucleus; EXPRESSED IN: 9 plant structures; EXPRESSED DURING: 6 growth stages; CONTAINS InterPro DOMAIN/s: Helix-loop-helix DNA-binding domain (InterPro:IPR001092), Helix-loop…	425
		MD12G1063900	9.12336	12.7187	5.35452	10.139	4.98117	10.228	5.85341	10.027	16.9625	9.94529	(at3g57800 : 176.0) basic helix-loop-helix (bHLH) DNA-binding superfamily protein; FUNCTIONS IN: DNA binding, sequence-specific DNA binding transcription factor activity; INVOLVED IN: regulation of transcription; LOCATED IN: nucleus; EXPRESSED IN: 21 plant structures; EXPRESSED DURING: 13 growth stages; CONTAINS InterPro DOMAIN/s: Helix-loop-helix DNA-binding domain (InterPro:IPR001092), Helix-lo…	426
		MD12G1095300	4.40458	2.32452	5.44138	1.64561	5.29583	1.85395	2.49905	1.52033	3.91455	3.67076	(at2g41130 : 243.0) basic helix-loop-helix (bHLH) DNA-binding superfamily protein; FUNCTIONS IN: DNA binding, sequence-specific DNA binding transcription factor activity; INVOLVED IN: regulation of transcription; LOCATED IN: chloroplast envelope; CONTAINS InterPro DOMAIN/s: Helix-loop-helix DNA-binding domain (InterPro:IPR001092), Helix-loop-helix DNA-binding (InterPro:IPR011598); BEST Arabidopsi…	427
		MD12G1204600	17.2711	7.75499	10.9339	9.41542	14.0276	21.9744	21.7476	14.4611	85.2876	92.2913	(at1g09250 : 132.0) basic helix-loop-helix (bHLH) DNA-binding superfamily protein; FUNCTIONS IN: sequence-specific DNA binding transcription factor activity; INVOLVED IN: regulation of transcription; LOCATED IN: nucleus, chloroplast; EXPRESSED IN: 22 plant structures; EXPRESSED DURING: 13 growth stages; CONTAINS InterPro DOMAIN/s: Helix-loop-helix DNA-binding domain (InterPro:IPR001092), Helix-lo…	428
		MD12G1241500	13.3324	22.4008	15.1332	49.9443	21.5946	96.6714	51.2836	99.1278	10.9238	7.94335	(at4g02590 : 189.0) unfertilized embryo sac 12 (UNE12); FUNCTIONS IN: DNA binding, sequence-specific DNA binding transcription factor activity; INVOLVED IN: double fertilization forming a zygote and endosperm, regulation of transcription; LOCATED IN: nucleus; EXPRESSED IN: 22 plant structures; EXPRESSED DURING: 13 growth stages; CONTAINS InterPro DOMAIN/s: Helix-loop-helix DNA-binding domain (Int…	429
		MD13G1047100	2.30384	2.54142	0.785284	1.52623	1.74505	2.32822	1.7358	4.11777	1.63908	0.992844	(at1g68810 : 263.0) basic helix-loop-helix (bHLH) DNA-binding superfamily protein; FUNCTIONS IN: DNA binding, sequence-specific DNA binding transcription factor activity; INVOLVED IN: regulation of transcription; LOCATED IN: nucleus; EXPRESSED IN: 20 plant structures; EXPRESSED DURING: 12 growth stages; CONTAINS InterPro DOMAIN/s: Helix-loop-helix DNA-binding domain (InterPro:IPR001092), Helix-lo…	430
		MD13G1054700	10.7946	30.2642	7.99821	21.8188	11.5428	41.4048	20.8829	45.8257	16.4062	8.5217	(at1g68920 : 364.0) basic helix-loop-helix (bHLH) DNA-binding superfamily protein; FUNCTIONS IN: sequence-specific DNA binding transcription factor activity; INVOLVED IN: regulation of transcription; LOCATED IN: nucleus; EXPRESSED IN: 22 plant structures; EXPRESSED DURING: 13 growth stages; CONTAINS InterPro DOMAIN/s: Helix-loop-helix DNA-binding domain (InterPro:IPR001092), Helix-loop-helix DNA-…	431
		MD13G1083200	6.01919	2.00432	5.9636	0.248429	5.09519	1.50115	7.43005	1.21329	2.4967	22.5977	(at1g59640 : 258.0) A basic helix-loop-helix encoding gene (BIGPETAL, BPE) involved in the control of petal size. BPE is expressed via two mRNAs derived from an alternative splicing event. The BPEub (AT1G59640.1)transcript is expressed ubiquitously, whereas the BPEp (AT1G59640.2) transcript is preferentially expressed in petals. Plants that lack the petal-expressed variant BPEp have larger petals…	432
		MD13G1128900	7.14011	1.44913	6.61532	0.286897	12.4877	1.55679	6.26939	2.01021	1.90986	0	(loc_os09g33580.2 : 118.0) no description available & (at1g10120 : 115.0) basic helix-loop-helix (bHLH) DNA-binding superfamily protein; FUNCTIONS IN: DNA binding, sequence-specific DNA binding transcription factor activity; INVOLVED IN: regulation of transcription; LOCATED IN: nucleus; EXPRESSED IN: 22 plant structures; EXPRESSED DURING: 13 growth stages; CONTAINS InterPro DOMAIN/s: Helix-loop-h…	433
		MD13G1150900	67.913	76.1758	51.3347	116.571	47.1542	110.138	99.3301	91.9381	24.5937	40.9001	(at3g17100 : 171.0) sequence-specific DNA binding transcription factors; FUNCTIONS IN: sequence-specific DNA binding transcription factor activity; INVOLVED IN: regulation of transcription; LOCATED IN: chloroplast; EXPRESSED IN: 22 plant structures; EXPRESSED DURING: 13 growth stages; BEST Arabidopsis thaliana protein match is: basic helix-loop-helix (bHLH) DNA-binding superfamily protein (TAIR:A…	434
		MD13G1239700	21.136	9.22346	22.1906	12.0666	22.9765	12.4679	16.6465	6.46417	32.4002	26.6739	(at5g57150 : 263.0) basic helix-loop-helix (bHLH) DNA-binding superfamily protein; FUNCTIONS IN: DNA binding, sequence-specific DNA binding transcription factor activity; INVOLVED IN: regulation of transcription; LOCATED IN: nucleus; EXPRESSED IN: 24 plant structures; EXPRESSED DURING: 14 growth stages; CONTAINS InterPro DOMAIN/s: Helix-loop-helix DNA-binding domain (InterPro:IPR001092), Helix-lo…	435
		MD14G1064200	25.4344	23.2648	21.7721	13.6077	19.71	9.73941	19.6971	13.0911	22.9102	14.6708	(at3g57800 : 304.0) basic helix-loop-helix (bHLH) DNA-binding superfamily protein; FUNCTIONS IN: DNA binding, sequence-specific DNA binding transcription factor activity; INVOLVED IN: regulation of transcription; LOCATED IN: nucleus; EXPRESSED IN: 21 plant structures; EXPRESSED DURING: 13 growth stages; CONTAINS InterPro DOMAIN/s: Helix-loop-helix DNA-binding domain (InterPro:IPR001092), Helix-lo…	436
		MD14G1105500	4.79445	2.58854	2.2595	5.51318	2.67126	5.77238	2.56537	1.57414	2.31836	1.82867	(at5g41315 : 587.0) encodes a basic helix loop helix domain protein that interacts with GL1 in trichome development.; GLABROUS 3 (GL3); CONTAINS InterPro DOMAIN/s: Helix-loop-helix DNA-binding domain (InterPro:IPR001092), Helix-loop-helix DNA-binding (InterPro:IPR011598); BEST Arabidopsis thaliana protein match is: basic helix-loop-helix (bHLH) DNA-binding superfamily protein (TAIR:AT1G63650.3); …	437
		MD14G1126900	5.36403	2.05554	2.8167	0.803738	2.41927	2.45144	3.50595	2.22794	22.6746	7.52519	(at4g17880 : 211.0) Basic helix-loop-helix (bHLH) DNA-binding family protein; FUNCTIONS IN: DNA binding, sequence-specific DNA binding transcription factor activity; INVOLVED IN: regulation of transcription; LOCATED IN: nucleus; EXPRESSED IN: 22 plant structures; EXPRESSED DURING: 13 growth stages; CONTAINS InterPro DOMAIN/s: Helix-loop-helix DNA-binding domain (InterPro:IPR001092), Helix-loop-he…	438
		MD14G1137200	0.701163	1.42185	0.109121	3.96256	0.300681	12.3613	0.658679	4.19425	18.5281	3.35121	(at4g00870 : 213.0) basic helix-loop-helix (bHLH) DNA-binding superfamily protein; FUNCTIONS IN: DNA binding, sequence-specific DNA binding transcription factor activity; INVOLVED IN: regulation of transcription; LOCATED IN: nucleus; EXPRESSED IN: 9 plant structures; EXPRESSED DURING: 6 growth stages; CONTAINS InterPro DOMAIN/s: Helix-loop-helix DNA-binding domain (InterPro:IPR001092), Helix-loop…	439
		MD14G1148600	2.61111	1.87924	0.38545	0.323928	0.506766	3.26445	3.62275	14.6733	4.63144	0.608	(at3g26744 : 382.0) Encodes a MYC-like bHLH transcriptional activator that binds specifically to the MYC recognition sequences in the CBF3 promoter. Mutants are defective in cold-regulated gene expression. Cold stress triggers protein degradation of nuclear GFPICE1 protein, and the RING finger protein HOS1 is required. Sumoylation of ICE1 controls CBF3/DREB1A expression and freezing tolerance.; I…	440
		MD15G1064500	13.519	12.252	12.7147	6.17547	10.8861	5.45063	12.5672	7.50577	7.43064	14.1533	(at1g10120 : 274.0) basic helix-loop-helix (bHLH) DNA-binding superfamily protein; FUNCTIONS IN: DNA binding, sequence-specific DNA binding transcription factor activity; INVOLVED IN: regulation of transcription; LOCATED IN: nucleus; EXPRESSED IN: 22 plant structures; EXPRESSED DURING: 13 growth stages; CONTAINS InterPro DOMAIN/s: Helix-loop-helix DNA-binding domain (InterPro:IPR001092), Helix-lo…	441
		MD15G1079800	3.34417	1.61787	0.810776	0.174376	1.18313	0.991565	1.32217	2.36451	1.15751	0.788932	(at4g36930 : 178.0) Encodes a transcription factor of the bHLH protein family. Mutants have abnormal, unfused carpels and reduced seed dormancy.; SPATULA (SPT); CONTAINS InterPro DOMAIN/s: Helix-loop-helix DNA-binding domain (InterPro:IPR001092), Helix-loop-helix DNA-binding (InterPro:IPR011598); BEST Arabidopsis thaliana protein match is: basic helix-loop-helix (bHLH) DNA-binding superfamily pro…	442
		MD15G1081100	4.48527	1.55742	0.968051	1.05753	1.81022	10.5919	15.3568	8.7504	2.22971	6.83051	(loc_os09g28210.1 : 135.0) no description available & (at5g67060 : 133.0) HECATE 1 (HEC1); FUNCTIONS IN: sequence-specific DNA binding transcription factor activity; INVOLVED IN: transmitting tissue development, carpel formation, regulation of transcription; LOCATED IN: nucleus; EXPRESSED IN: 9 plant structures; EXPRESSED DURING: 6 growth stages; CONTAINS InterPro DOMAIN/s: Helix-loop-helix DNA-b…	443
		MD15G1306400	2.6849	3.31936	2.21771	3.54155	2.4005	4.9458	2.8304	4.0115	1.5219	1.28116	(at5g65640 : 278.0) beta HLH protein 93 (bHLH093); FUNCTIONS IN: DNA binding, sequence-specific DNA binding transcription factor activity; INVOLVED IN: regulation of transcription; LOCATED IN: nucleus; EXPRESSED IN: 22 plant structures; EXPRESSED DURING: 13 growth stages; CONTAINS InterPro DOMAIN/s: Helix-loop-helix DNA-binding domain (InterPro:IPR001092), Helix-loop-helix DNA-binding (InterPro:I…	444
		MD15G1392100	2.21501	0.128637	0.203988	0.0502376	0.169417	0.365439	0.187917	0.480634	9.28744	0.0160691	(at5g65640 : 258.0) beta HLH protein 93 (bHLH093); FUNCTIONS IN: DNA binding, sequence-specific DNA binding transcription factor activity; INVOLVED IN: regulation of transcription; LOCATED IN: nucleus; EXPRESSED IN: 22 plant structures; EXPRESSED DURING: 13 growth stages; CONTAINS InterPro DOMAIN/s: Helix-loop-helix DNA-binding domain (InterPro:IPR001092), Helix-loop-helix DNA-binding (InterPro:I…	445
		MD15G1407200	0.516005	2.33093	1.27516	5.72343	0.23887	2.91536	0.808616	2.48182	0.0787952	0.131503	(at1g35460 : 131.0) basic helix-loop-helix (bHLH) DNA-binding superfamily protein; FUNCTIONS IN: DNA binding, sequence-specific DNA binding transcription factor activity; INVOLVED IN: regulation of transcription; LOCATED IN: nucleus; CONTAINS InterPro DOMAIN/s: Helix-loop-helix DNA-binding domain (InterPro:IPR001092), Helix-loop-helix DNA-binding (InterPro:IPR011598); BEST Arabidopsis thaliana pr…	446
		MD16G1048700	3.43828	1.81676	1.43088	0.601019	2.73893	1.02707	1.94834	2.39088	2.09457	0.352541	(at1g68810 : 283.0) basic helix-loop-helix (bHLH) DNA-binding superfamily protein; FUNCTIONS IN: DNA binding, sequence-specific DNA binding transcription factor activity; INVOLVED IN: regulation of transcription; LOCATED IN: nucleus; EXPRESSED IN: 20 plant structures; EXPRESSED DURING: 12 growth stages; CONTAINS InterPro DOMAIN/s: Helix-loop-helix DNA-binding domain (InterPro:IPR001092), Helix-lo…	447
		MD16G1053600	7.69713	12.1576	5.55733	13.3978	7.05824	23.1865	14.8699	24.9526	4.95207	10.2499	(at1g68920 : 350.0) basic helix-loop-helix (bHLH) DNA-binding superfamily protein; FUNCTIONS IN: sequence-specific DNA binding transcription factor activity; INVOLVED IN: regulation of transcription; LOCATED IN: nucleus; EXPRESSED IN: 22 plant structures; EXPRESSED DURING: 13 growth stages; CONTAINS InterPro DOMAIN/s: Helix-loop-helix DNA-binding domain (InterPro:IPR001092), Helix-loop-helix DNA-…	448
		MD16G1093900	1.66505	0.733459	1.74166	0.25759	2.38668	0.475076	0.810317	0.585264	1.94406	2.06026	(at1g10610 : 131.0) basic helix-loop-helix (bHLH) DNA-binding superfamily protein; FUNCTIONS IN: DNA binding, sequence-specific DNA binding transcription factor activity; INVOLVED IN: regulation of transcription; LOCATED IN: nucleus; EXPRESSED IN: 22 plant structures; EXPRESSED DURING: 13 growth stages; CONTAINS InterPro DOMAIN/s: Helix-loop-helix DNA-binding domain (InterPro:IPR001092), Helix-lo…	449
		MD16G1208400	0.21237	0.412694	0.480509	0.82284	0.239998	3.21793	0.498804	0.945161	0.241134	9.81972	(at5g43650 : 156.0) BHLH92; FUNCTIONS IN: DNA binding, sequence-specific DNA binding transcription factor activity; INVOLVED IN: regulation of transcription; LOCATED IN: nucleus; CONTAINS InterPro DOMAIN/s: Helix-loop-helix DNA-binding domain (InterPro:IPR001092), Helix-loop-helix DNA-binding (InterPro:IPR011598); BEST Arabidopsis thaliana protein match is: basic helix-loop-helix (bHLH) DNA-bindi…	450
		MD16G1247600	0.926134	3.55959	2.27889	12.2849	1.52032	13.9055	1.9268	5.86862	1.24227	4.51832	(at5g57150 : 280.0) basic helix-loop-helix (bHLH) DNA-binding superfamily protein; FUNCTIONS IN: DNA binding, sequence-specific DNA binding transcription factor activity; INVOLVED IN: regulation of transcription; LOCATED IN: nucleus; EXPRESSED IN: 24 plant structures; EXPRESSED DURING: 14 growth stages; CONTAINS InterPro DOMAIN/s: Helix-loop-helix DNA-binding domain (InterPro:IPR001092), Helix-lo…	451
		MD17G1049300	41.2211	42.7334	7.24393	320.434	16.2717	195.335	27.5494	5.34339	3.92817	49.7718	(at1g26945 : 123.0) Encodes a basic helix-loop-helix (bHLH) protein involved in blue/far-red light signaling. Physically interacts with HFR1 and negatively regulates its activity.; KIDARI (KDR); FUNCTIONS IN: transcription regulator activity; INVOLVED IN: response to light stimulus; LOCATED IN: nucleus, chloroplast; CONTAINS InterPro DOMAIN/s: Helix-loop-helix DNA-binding domain (InterPro:IPR0010…	452
	ZFP	MD00G1039900	1.86449	3.83342	3.93295	2.82654	4.54632	4.4649	4.30603	4.17389	1.39754	3.093	(loc_os09g35880.1 : 237.0) no description available & (at4g38960 : 224.0) B-box type zinc finger family protein; FUNCTIONS IN: sequence-specific DNA binding transcription factor activity, zinc ion binding; INVOLVED IN: regulation of transcription; LOCATED IN: endomembrane system, intracellular; EXPRESSED IN: 18 plant structures; EXPRESSED DURING: 8 growth stages; CONTAINS InterPro DOMAIN/s: Zinc …	453
		MD00G1108900	8.57312	2.87081	8.85469	3.0151	14.1636	8.4842	9.91589	5.36306	26.5382	7.3759	(loc_os12g39220.1 : 124.0) no description available & (at1g24625 : 90.1) Encodes a zinc finger protein containing only a single zinc finger.; zinc finger protein 7 (ZFP7); FUNCTIONS IN: sequence-specific DNA binding transcription factor activity, zinc ion binding, nucleic acid binding; INVOLVED IN: regulation of transcription; LOCATED IN: intracellular; EXPRESSED IN: 18 plant structures; EXPRESSE…	454
		MD01G1041500	2.52755	4.35049	0.171725	0.413258	0.657629	2.21426	4.48511	5.60156	1.64938	0.471281	(at5g65590 : 152.0) Dof-type zinc finger DNA-binding family protein; FUNCTIONS IN: DNA binding, sequence-specific DNA binding transcription factor activity; INVOLVED IN: regulation of transcription; LOCATED IN: chloroplast; CONTAINS InterPro DOMAIN/s: Zinc finger, Dof-type (InterPro:IPR003851); BEST Arabidopsis thaliana protein match is: OBF binding protein 4 (TAIR:AT5G60850.1); Has 1807 Blast hi…	455
		MD01G1041900	7.66724	20.7716	12.6103	40.5848	1.71082	14.6154	4.57997	5.15168	7.27218	30.429	(at1g27730 : 140.0) Related to Cys2/His2-type zinc-finger proteins found in higher plants. Compensated for a subset of calcineurin deficiency in yeast. Salt tolerance produced by ZAT10 appeared to be partially dependent on ENA1/PMR2, a P-type ATPase required for Li+ and Na+ efflux in yeast. The protein is localized to the nucleus, acts as a transcriptional repressor and is responsive to chitin ol…	456
		MD01G1099800	0.215495	0.569441	0.0254026	0.133495	0.188	1.09336	0.222721	2.44161	0.103214	0.165732	(at5g04390 : 166.0) C2H2-type zinc finger family protein; FUNCTIONS IN: zinc ion binding, nucleic acid binding; INVOLVED IN: biological_process unknown; LOCATED IN: intracellular; EXPRESSED IN: petal, leaf whorl, male gametophyte, flower, pollen tube; EXPRESSED DURING: L mature pollen stage, M germinated pollen stage, 4 anthesis, petal differentiation and expansion stage; CONTAINS InterPro DOMAIN…	457
		MD01G1108000	53.8948	56.608	42.5527	90.7774	32.6934	47.5169	53.5067	45.1057	39.336	45.0372	(at3g54810 : 214.0) Encodes a protein containing a GATA type zinc finger domain that is expressed in the embryo axis and involved in germination. Mutants have a reduced rate of germination even when stratified.; BLUE MICROPYLAR END 3 (BME3); CONTAINS InterPro DOMAIN/s: Zinc finger, NHR/GATA-type (InterPro:IPR013088), Transcription factor, GATA, plant (InterPro:IPR016679), Zinc finger, GATA-type (…	458
		MD01G1123300	0.384064	2.84851	0.237613	3.59931	0.124717	1.54711	0.436518	1.17736	0.117016	0	(at2g28710 : 134.0) C2H2-type zinc finger family protein; FUNCTIONS IN: sequence-specific DNA binding transcription factor activity, zinc ion binding, nucleic acid binding; INVOLVED IN: regulation of transcription; LOCATED IN: intracellular; EXPRESSED IN: 8 plant structures; EXPRESSED DURING: 4 anthesis; CONTAINS InterPro DOMAIN/s: Zinc finger, C2H2-like (InterPro:IPR015880), Zinc finger, C2H2-ty…	459
		MD01G1154000	36.5554	64.6084	51.9973	118.128	18.6406	74.169	23.8567	35.1677	9.81749	77.9134	(at2g40140 : 598.0) CZF1; CONTAINS InterPro DOMAIN/s: Zinc finger, CCCH-type (InterPro:IPR000571), Ankyrin repeat-containing domain (InterPro:IPR020683), Ankyrin repeat (InterPro:IPR002110); BEST Arabidopsis thaliana protein match is: salt-inducible zinc finger 1 (TAIR:AT3G55980.1); Has 35333 Blast hits to 34131 proteins in 2444 species: Archae - 798; Bacteria - 22429; Metazoa - 974; Fungi - 991;…	460
		MD01G1182000	0.343155	0.385744	0.928612	1.00755	0.0134534	0.588663	0.433684	2.09674	0.225036	1.16619	(at3g60580 : 125.0) C2H2-like zinc finger protein; FUNCTIONS IN: sequence-specific DNA binding transcription factor activity, zinc ion binding, nucleic acid binding; INVOLVED IN: regulation of transcription; LOCATED IN: intracellular; EXPRESSED IN: 7 plant structures; EXPRESSED DURING: M germinated pollen stage, 4 anthesis, petal differentiation and expansion stage; CONTAINS InterPro DOMAIN/s: Zi…	461
		MD01G1224500	3.94389	6.84192	1.89612	2.59078	2.96908	9.69559	12.1065	19.5922	1.09698	4.3048	(at4g24060 : 166.0) Dof-type zinc finger DNA-binding family protein; CONTAINS InterPro DOMAIN/s: Zinc finger, Dof-type (InterPro:IPR003851); BEST Arabidopsis thaliana protein match is: Dof-type zinc finger DNA-binding family protein (TAIR:AT1G64620.1); Has 30201 Blast hits to 17322 proteins in 780 species: Archae - 12; Bacteria - 1396; Metazoa - 17338; Fungi - 3422; Plants - 5037; Viruses - 0; Ot…	462
		MD02G1035700	3.3486	2.21185	5.75454	2.90184	6.2839	2.77066	4.28332	3.1435	3.17739	7.39328	(at3g19360 : 260.0) Zinc finger (CCCH-type) family protein; CONTAINS InterPro DOMAIN/s: Zinc finger, CCCH-type (InterPro:IPR000571); BEST Arabidopsis thaliana protein match is: Zinc finger (CCCH-type) family protein (TAIR:AT1G32360.1); Has 1128 Blast hits to 788 proteins in 142 species: Archae - 0; Bacteria - 0; Metazoa - 454; Fungi - 86; Plants - 385; Viruses - 0; Other Eukaryotes - 203 (source:…	463
		MD02G1069500	14.2822	21.2718	15.6549	58.8233	8.47404	18.9787	13.0673	24.0808	5.33758	2.07618	(at2g19810 : 394.0) CCCH-type zinc finger family protein; CONTAINS InterPro DOMAIN/s: Zinc finger, CCCH-type (InterPro:IPR000571); BEST Arabidopsis thaliana protein match is: Zinc finger C-x8-C-x5-C-x3-H type family protein (TAIR:AT4G29190.1); Has 721 Blast hits to 690 proteins in 126 species: Archae - 0; Bacteria - 0; Metazoa - 152; Fungi - 6; Plants - 412; Viruses - 0; Other Eukaryotes - 151 (s…	464
		MD02G1085300	3.98789	2.92164	5.73232	2.20248	4.89959	1.91625	2.85062	2.09602	2.76946	3.3397	(at2g19385 : 223.0) zinc ion binding; FUNCTIONS IN: zinc ion binding; INVOLVED IN: biological_process unknown; LOCATED IN: intracellular; EXPRESSED IN: 22 plant structures; EXPRESSED DURING: 13 growth stages; CONTAINS InterPro DOMAIN/s: Zinc finger, C2H2-like (InterPro:IPR015880), Zinc finger, C2H2, LYAR-type (InterPro:IPR014898); BEST Arabidopsis thaliana protein match is: RNA recognition motif …	465
		MD02G1137000	1.49855	3.42672	0.359683	0.969298	0.834357	4.14224	4.36034	7.11551	0.231107	0.22948	(at3g51060 : 226.0) A member of SHI gene family. Arabidopsis thaliana has ten members that encode proteins with a RING finger-like zinc finger motif. Despite being highly divergent in sequence, many of the SHI-related genes are partially redundant in function and synergistically promote gynoecium, stamen and leaf development in Arabidopsis. STY1/STY2 double mutants showed defective style, stigma …	466
		MD02G1151700	6.22265	7.74925	5.98848	11.5739	5.94513	12.7068	12.062	17.17	7.38409	8.91547	(at5g66730 : 307.0) C2H2-like zinc finger protein; FUNCTIONS IN: sequence-specific DNA binding transcription factor activity, zinc ion binding, nucleic acid binding; INVOLVED IN: regulation of transcription; LOCATED IN: intracellular; EXPRESSED IN: 22 plant structures; EXPRESSED DURING: 13 growth stages; CONTAINS InterPro DOMAIN/s: Zinc finger, C2H2-like (InterPro:IPR015880), Zinc finger, C2H2-ty…	467
		MD02G1157000	7.1367	10.6664	4.2059	12.1917	4.49493	12.3366	5.8745	14.5729	7.27723	6.88417	(at2g23740 : 1411.0) nucleic acid binding;sequence-specific DNA binding transcription factors;zinc ion binding; FUNCTIONS IN: sequence-specific DNA binding transcription factor activity, zinc ion binding, nucleic acid binding; INVOLVED IN: chromatin modification; LOCATED IN: intracellular, nucleus; EXPRESSED IN: 22 plant structures; EXPRESSED DURING: 13 growth stages; CONTAINS InterPro DOMAIN/s: …	468
		MD02G1161200	5.99192	1.12325	1.12647	0.281121	1.61532	0.368486	3.04617	0.707052	0.0482178	0.202895	(at3g50410 : 127.0) Arabidopsis Dof protein containing a single 51-amino acid zinc finger DNA-binding domain, which may play an important roles in plant growth and development.; OBF binding protein 1 (OBP1); CONTAINS InterPro DOMAIN/s: Zinc finger, Dof-type (InterPro:IPR003851); BEST Arabidopsis thaliana protein match is: Dof-type zinc finger DNA-binding family protein (TAIR:AT5G66940.1); Has 112…	469
		MD02G1163500	2.21895	3.88254	1.33438	19.1075	2.87162	5.56654	3.17565	1.59229	1.51126	1.43292	(loc_os03g55610.1 : 137.0) no description available & (at1g07640 : 124.0) A member of the DOF transcription factors. Prominently expressed in the phloem of leaves and other organs. Expression is induced by wounding, MeJA and insect feeding. Upregulates glucosinolate biosynthesis.; OBP2; CONTAINS InterPro DOMAIN/s: Zinc finger, Dof-type (InterPro:IPR003851); BEST Arabidopsis thaliana protein match…	470
		MD02G1313400	2.55991	0.698435	4.82951	1.1308	3.37799	0.933662	2.05145	0.525318	2.77711	0.0696015	(at3g57670 : 319.0) NO TRANSMITTING TRACT (NTT); CONTAINS InterPro DOMAIN/s: Zinc finger, C2H2-like (InterPro:IPR015880), Zinc finger, C2H2-type (InterPro:IPR007087); BEST Arabidopsis thaliana protein match is: WIP domain protein 4 (TAIR:AT3G20880.1); Has 16303 Blast hits to 11155 proteins in 263 species: Archae - 2; Bacteria - 36; Metazoa - 14565; Fungi - 231; Plants - 853; Viruses - 60; Other E…	471
		MD03G1024400	5.90416	2.07556	3.87067	1.68882	7.04463	3.46945	6.18702	1.48038	2.74358	1.55876	(at3g57670 : 390.0) NO TRANSMITTING TRACT (NTT); CONTAINS InterPro DOMAIN/s: Zinc finger, C2H2-like (InterPro:IPR015880), Zinc finger, C2H2-type (InterPro:IPR007087); BEST Arabidopsis thaliana protein match is: WIP domain protein 4 (TAIR:AT3G20880.1); Has 16303 Blast hits to 11155 proteins in 263 species: Archae - 2; Bacteria - 36; Metazoa - 14565; Fungi - 231; Plants - 853; Viruses - 60; Other E…	472
		MD03G1070000	7.5584	5.96007	7.09798	3.39111	16.0451	7.79582	6.78984	4.10782	12.39	1.99787	(at5g01450 : 354.0) RING/U-box superfamily protein; FUNCTIONS IN: zinc ion binding; INVOLVED IN: biological_process unknown; LOCATED IN: cellular_component unknown; EXPRESSED IN: 24 plant structures; EXPRESSED DURING: 11 growth stages; CONTAINS InterPro DOMAIN/s: Zinc finger, RING-type (InterPro:IPR001841); BEST Arabidopsis thaliana protein match is: RING/U-box superfamily protein (TAIR:AT2G38185…	473
		MD03G1073300	45.5658	46.0522	53.0771	33.5007	74.9313	57.7403	155.608	64.3409	39.1853	40.5603	(at2g29660 : 381.0) zinc finger (C2H2 type) family protein; CONTAINS InterPro DOMAIN/s: Zinc finger, C2H2-like (InterPro:IPR015880), Zinc finger, C2H2-type (InterPro:IPR007087); BEST Arabidopsis thaliana protein match is: zinc finger protein-related (TAIR:AT5G54630.1); Has 407 Blast hits to 407 proteins in 27 species: Archae - 0; Bacteria - 0; Metazoa - 0; Fungi - 28; Plants - 376; Viruses - 0; O…	474
		MD03G1099300	2.85998	12.9646	4.19201	13.2163	1.67573	2.68987	1.648	2.19389	1.09705	38.9916	(at2g28710 : 131.0) C2H2-type zinc finger family protein; FUNCTIONS IN: sequence-specific DNA binding transcription factor activity, zinc ion binding, nucleic acid binding; INVOLVED IN: regulation of transcription; LOCATED IN: intracellular; EXPRESSED IN: 8 plant structures; EXPRESSED DURING: 4 anthesis; CONTAINS InterPro DOMAIN/s: Zinc finger, C2H2-like (InterPro:IPR015880), Zinc finger, C2H2-ty…	475
		MD03G1114800	15.6224	9.81271	16.4048	14.3014	18.8254	14.0467	14.6596	7.10776	14.3964	5.93316	(at3g45260 : 295.0) C2H2-like zinc finger protein; FUNCTIONS IN: sequence-specific DNA binding transcription factor activity, zinc ion binding, nucleic acid binding; INVOLVED IN: regulation of transcription; LOCATED IN: intracellular; EXPRESSED IN: 13 plant structures; EXPRESSED DURING: 9 growth stages; CONTAINS InterPro DOMAIN/s: Zinc finger, C2H2-like (InterPro:IPR015880), Zinc finger, C2H2-typ…	476
		MD03G1122300	12.929	6.22415	19.0732	8.80624	26.1987	9.49748	12.0661	3.08065	2.81368	0.563553	(at1g27730 : 139.0) Related to Cys2/His2-type zinc-finger proteins found in higher plants. Compensated for a subset of calcineurin deficiency in yeast. Salt tolerance produced by ZAT10 appeared to be partially dependent on ENA1/PMR2, a P-type ATPase required for Li+ and Na+ efflux in yeast. The protein is localized to the nucleus, acts as a transcriptional repressor and is responsive to chitin ol…	477
		MD03G1128800	2.36623	4.84883	3.48447	6.4383	5.14903	16.3415	7.75407	18.9095	1.70544	6.54924	(at2g28200 : 174.0) C2H2-type zinc finger family protein; FUNCTIONS IN: sequence-specific DNA binding transcription factor activity, zinc ion binding, nucleic acid binding; INVOLVED IN: regulation of transcription; LOCATED IN: intracellular; EXPRESSED IN: 20 plant structures; EXPRESSED DURING: 11 growth stages; CONTAINS InterPro DOMAIN/s: Zinc finger, C2H2-like (InterPro:IPR015880), Zinc finger, …	478
		MD03G1247700	23.5466	8.14358	25.5763	10.2636	20.8891	8.27801	12.2779	7.19114	14.2992	21.4454	(at1g78600 : 261.0) light-regulated zinc finger protein 1 (LZF1); CONTAINS InterPro DOMAIN/s: Zinc finger, B-box (InterPro:IPR000315); BEST Arabidopsis thaliana protein match is: B-box zinc finger family protein (TAIR:AT1G06040.1). & (loc_os01g10580.1 : 219.0) no description available & (reliability: 522.0) & (original description: no original description)	479
		MD03G1251300	2.37979	2.21225	0.644464	0.2953	0.783251	0.657089	0.717279	2.08725	0.21275	0.094485	(at3g14740 : 357.0) RING/FYVE/PHD zinc finger superfamily protein; FUNCTIONS IN: zinc ion binding; EXPRESSED IN: 21 plant structures; EXPRESSED DURING: 13 growth stages; CONTAINS InterPro DOMAIN/s: Zinc finger, PHD-type (InterPro:IPR001965), Zinc finger, FYVE/PHD-type (InterPro:IPR011011), Zinc finger, PHD-finger (InterPro:IPR019787); BEST Arabidopsis thaliana protein match is: homologue of trith…	480
		MD03G1258200	38.8809	7.61371	40.7063	6.75955	50.0173	10.9405	40.751	13.8803	35.9257	12.064	(loc_os01g14010.1 : 342.0) no description available & (at1g55110 : 339.0) indeterminate(ID)-domain 7 (IDD7); FUNCTIONS IN: sequence-specific DNA binding transcription factor activity, zinc ion binding, nucleic acid binding; INVOLVED IN: regulation of transcription; LOCATED IN: intracellular; EXPRESSED IN: 22 plant structures; EXPRESSED DURING: 13 growth stages; CONTAINS InterPro DOMAIN/s: Zinc fi…	481
		MD04G1134600	0.162692	1.12906	0	0.0642319	0	0.48617	0.101434	2.44423	0	0	(loc_os05g20930.1 : 118.0) no description available & (at4g17810 : 97.4) C2H2 and C2HC zinc fingers superfamily protein; FUNCTIONS IN: sequence-specific DNA binding transcription factor activity, zinc ion binding, nucleic acid binding; INVOLVED IN: regulation of transcription; LOCATED IN: intracellular; EXPRESSED IN: 8 plant structures; EXPRESSED DURING: 7 growth stages; CONTAINS InterPro DOMAIN/…	482
		MD04G1153100	12.7192	9.70316	15.7855	8.94354	19.3242	7.89836	7.3536	4.77461	16.4575	13.1124	(at5g01450 : 371.0) RING/U-box superfamily protein; FUNCTIONS IN: zinc ion binding; INVOLVED IN: biological_process unknown; LOCATED IN: cellular_component unknown; EXPRESSED IN: 24 plant structures; EXPRESSED DURING: 11 growth stages; CONTAINS InterPro DOMAIN/s: Zinc finger, RING-type (InterPro:IPR001841); BEST Arabidopsis thaliana protein match is: RING/U-box superfamily protein (TAIR:AT2G38185…	483
		MD04G1203000	2.86132	18.2345	1.20548	24.2217	2.84356	24.7801	8.6969	25.1124	4.28881	6.19869	(at3g13810 : 325.0) indeterminate(ID)-domain 11 (IDD11); FUNCTIONS IN: sequence-specific DNA binding transcription factor activity, zinc ion binding, nucleic acid binding; INVOLVED IN: regulation of transcription; LOCATED IN: intracellular; EXPRESSED IN: 20 plant structures; EXPRESSED DURING: 9 growth stages; CONTAINS InterPro DOMAIN/s: Zinc finger, C2H2-like (InterPro:IPR015880), Zinc finger, C2…	484
		MD04G1244600	423.906	246.748	508.675	255.05	434.521	230.49	340.131	202.232	540.999	681.86	(loc_os06g49490.1 : 172.0) no description available & (at3g02790 : 166.0) zinc finger (C2H2 type) family protein; FUNCTIONS IN: sequence-specific DNA binding transcription factor activity; INVOLVED IN: regulation of transcription; LOCATED IN: intracellular; EXPRESSED IN: 22 plant structures; EXPRESSED DURING: 14 growth stages; CONTAINS InterPro DOMAIN/s: Zinc finger, C2H2-like (InterPro:IPR015880…	485
		MD05G1098300	7.04149	16.4636	2.44414	11.3097	0.0874493	4.88183	1.99148	13.1788	1.65817	12.3071	(at1g27730 : 130.0) Related to Cys2/His2-type zinc-finger proteins found in higher plants. Compensated for a subset of calcineurin deficiency in yeast. Salt tolerance produced by ZAT10 appeared to be partially dependent on ENA1/PMR2, a P-type ATPase required for Li+ and Na+ efflux in yeast. The protein is localized to the nucleus, acts as a transcriptional repressor and is responsive to chitin ol…	486
		MD05G1254800	9.17784	4.63457	7.94102	2.61591	8.02527	2.9769	10.1197	3.83797	9.74158	7.23658	(at5g22480 : 750.0) ZPR1 zinc-finger domain protein; FUNCTIONS IN: zinc ion binding; INVOLVED IN: biological_process unknown; LOCATED IN: cellular_component unknown; EXPRESSED IN: male gametophyte, pollen tube; EXPRESSED DURING: L mature pollen stage, M germinated pollen stage; CONTAINS InterPro DOMAIN/s: Zinc finger, ZPR1-type (InterPro:IPR004457); BEST Arabidopsis thaliana protein match is: ZPR…	487
		MD05G1301100	5.03454	1.77952	6.25424	2.78522	8.04445	3.20849	7.55378	0.781905	5.709	6.19287	(at1g29160 : 180.0) Dof-type zinc finger DNA-binding family protein; CONTAINS InterPro DOMAIN/s: Zinc finger, Dof-type (InterPro:IPR003851); BEST Arabidopsis thaliana protein match is: Dof-type zinc finger DNA-binding family protein (TAIR:AT2G34140.1); Has 1076 Blast hits to 1071 proteins in 56 species: Archae - 0; Bacteria - 0; Metazoa - 0; Fungi - 0; Plants - 1071; Viruses - 0; Other Eukaryotes…	488
		MD06G1057700	7.24597	4.04085	4.47453	1.39105	5.43834	2.2414	5.59767	4.05507	8.24771	9.87416	(at2g45120 : 141.0) C2H2-like zinc finger protein; FUNCTIONS IN: sequence-specific DNA binding transcription factor activity, zinc ion binding, nucleic acid binding; INVOLVED IN: regulation of transcription; LOCATED IN: intracellular; CONTAINS InterPro DOMAIN/s: Zinc finger, C2H2-like (InterPro:IPR015880), Zinc finger, C2H2-type (InterPro:IPR007087); BEST Arabidopsis thaliana protein match is: C2…	489
		MD06G1173600	4.87232	4.54203	3.69318	2.89233	5.6624	5.38107	8.64219	3.5985	1.8385	0.969811	(at5g62940 : 236.0) HCA2 induces the formation of interfascicular cambium and regulates vascular tissue development in the aerial parts of the plant. Evidence from both gain of function and dominant negative alleles.; HIGH CAMBIAL ACTIVITY2 (HCA2); CONTAINS InterPro DOMAIN/s: Zinc finger, Dof-type (InterPro:IPR003851); BEST Arabidopsis thaliana protein match is: TARGET OF MONOPTEROS 6 (TAIR:AT5G6…	490
		MD06G1194500	2.36564	2.18116	3.34735	9.58376	2.52274	7.95395	2.73248	2.4748	2.51294	0.751335	(at3g47500 : 347.0) Dof-type zinc finger domain-containing protein, identical to H-protein promoter binding factor-2a GI:3386546 from (Arabidopsis thaliana). Interacts with LKP2 and FKF1, but its overexpression does not change flowering time under short or long day conditions.; cycling DOF factor 3 (CDF3); CONTAINS InterPro DOMAIN/s: Zinc finger, Dof-type (InterPro:IPR003851); BEST Arabidopsis th…	491
		MD06G1234600	3.21354	4.05101	1.93994	4.46183	2.3889	7.34456	5.73972	9.30777	1.67776	3.06152	(at2g01940 : 429.0) May be involved in an early event in shoot gravitropism such as gravity perception and/or a signaling process subsequent to amyloplast sedimentation as a putative transcription factor in gravity-perceptive cells.; SHOOT GRAVITROPISM 5 (SGR5); CONTAINS InterPro DOMAIN/s: Zinc finger, C2H2-like (InterPro:IPR015880), Zinc finger, C2H2-type (InterPro:IPR007087); BEST Arabidopsis t…	492
		MD07G1057700	2.53081	1.07142	2.60742	1.36225	2.37858	0.806687	1.4162	1.00472	1.68424	2.08395	(loc_os01g17000.1 : 248.0) no description available & (at3g47500 : 185.0) Dof-type zinc finger domain-containing protein, identical to H-protein promoter binding factor-2a GI:3386546 from (Arabidopsis thaliana). Interacts with LKP2 and FKF1, but its overexpression does not change flowering time under short or long day conditions.; cycling DOF factor 3 (CDF3); CONTAINS InterPro DOMAIN/s: Zinc fing…	493
		MD07G1068200	1.71	1.00599	3.11472	0.142183	0.0476426	0.100306	0.290076	0.357973	1.09762	1.52856	(at3g18290 : 548.0) Encodes BRUTUS (BTS), a putative E3 ligase protein with metal ion binding and DNA binding domains, which negatively regulates the response to iron deficiency.; BRUTUS (BTS); FUNCTIONS IN: zinc ion binding; INVOLVED IN: cellular response to iron ion starvation, embryo development ending in seed dormancy; EXPRESSED IN: 23 plant structures; EXPRESSED DURING: 14 growth stages; CON…	494
		MD07G1166800	0.28469	1.03063	0.0507549	0.430684	0.069594	1.80152	0.620504	3.94432	0.0301911	0.119705	(at3g10470 : 159.0) C2H2-type zinc finger family protein; FUNCTIONS IN: sequence-specific DNA binding transcription factor activity, zinc ion binding, nucleic acid binding; INVOLVED IN: regulation of transcription; LOCATED IN: intracellular; EXPRESSED IN: petal, leaf whorl, male gametophyte, flower, pollen tube; EXPRESSED DURING: L mature pollen stage, M germinated pollen stage, 4 anthesis, petal…	495
		MD07G1222900	20.5006	48.6503	30.026	80.5739	6.31128	44.2822	10.2549	20.9674	3.57883	70.4302	(at2g40140 : 616.0) CZF1; CONTAINS InterPro DOMAIN/s: Zinc finger, CCCH-type (InterPro:IPR000571), Ankyrin repeat-containing domain (InterPro:IPR020683), Ankyrin repeat (InterPro:IPR002110); BEST Arabidopsis thaliana protein match is: salt-inducible zinc finger 1 (TAIR:AT3G55980.1); Has 35333 Blast hits to 34131 proteins in 2444 species: Archae - 798; Bacteria - 22429; Metazoa - 974; Fungi - 991;…	496
		MD07G1265700	3.03289	5.08937	1.04559	2.87763	1.01639	8.10694	3.22725	6.41839	1.45356	0	(at5g02460 : 110.0) Dof-type zinc finger DNA-binding family protein; CONTAINS InterPro DOMAIN/s: Zinc finger, Dof-type (InterPro:IPR003851); BEST Arabidopsis thaliana protein match is: DNA binding with one finger 2.4 (TAIR:AT2G37590.1); Has 1212 Blast hits to 1182 proteins in 84 species: Archae - 0; Bacteria - 4; Metazoa - 69; Fungi - 10; Plants - 1097; Viruses - 0; Other Eukaryotes - 32 (source:…	497
		MD08G1013600	1.19653	3.17131	0.128985	0.680418	0.194806	1.85493	1.40112	3.7553	0.370823	0.648248	(at1g75710 : 474.0) C2H2-like zinc finger protein; FUNCTIONS IN: sequence-specific DNA binding transcription factor activity, zinc ion binding, nucleic acid binding; LOCATED IN: intracellular; EXPRESSED IN: 22 plant structures; EXPRESSED DURING: 13 growth stages; CONTAINS InterPro DOMAIN/s: Zinc finger, C2H2-like (InterPro:IPR015880), Zinc finger, C2H2-type (InterPro:IPR007087); BEST Arabidopsis …	498
		MD08G1059200	1.01467	3.05645	0.115637	0.784886	0.153796	2.56493	1.93515	4.25679	0.165424	0.666328	(at5g10970 : 126.0) C2H2 and C2HC zinc fingers superfamily protein; FUNCTIONS IN: sequence-specific DNA binding transcription factor activity, zinc ion binding, nucleic acid binding; INVOLVED IN: regulation of transcription; LOCATED IN: intracellular; EXPRESSED IN: hypocotyl, root, leaf; EXPRESSED DURING: LP.04 four leaves visible; CONTAINS InterPro DOMAIN/s: Zinc finger, C2H2-like (InterPro:IPR0…	499
		MD08G1063600	5.52015	9.44232	5.7536	12.2663	5.69326	15.0532	5.88844	8.08195	14.8451	4.53078	(loc_os01g09850.3 : 330.0) no description available & (at3g13810 : 328.0) indeterminate(ID)-domain 11 (IDD11); FUNCTIONS IN: sequence-specific DNA binding transcription factor activity, zinc ion binding, nucleic acid binding; INVOLVED IN: regulation of transcription; LOCATED IN: intracellular; EXPRESSED IN: 20 plant structures; EXPRESSED DURING: 9 growth stages; CONTAINS InterPro DOMAIN/s: Zinc f…	500
		MD08G1075000	3.52968	9.17258	0.287907	2.22633	0.605373	5.34619	7.54352	16.048	4.7642	15.2511	(at2g19810 : 353.0) CCCH-type zinc finger family protein; CONTAINS InterPro DOMAIN/s: Zinc finger, CCCH-type (InterPro:IPR000571); BEST Arabidopsis thaliana protein match is: Zinc finger C-x8-C-x5-C-x3-H type family protein (TAIR:AT4G29190.1); Has 721 Blast hits to 690 proteins in 126 species: Archae - 0; Bacteria - 0; Metazoa - 152; Fungi - 6; Plants - 412; Viruses - 0; Other Eukaryotes - 151 (s…	501
		MD08G1086500	4.75709	16.6875	9.4977	32.8197	1.15784	10.4056	2.69162	4.42177	5.5786	25.9594	(at1g27730 : 103.0) Related to Cys2/His2-type zinc-finger proteins found in higher plants. Compensated for a subset of calcineurin deficiency in yeast. Salt tolerance produced by ZAT10 appeared to be partially dependent on ENA1/PMR2, a P-type ATPase required for Li+ and Na+ efflux in yeast. The protein is localized to the nucleus, acts as a transcriptional repressor and is responsive to chitin ol…	502
		MD08G1089900	8.15647	4.6225	13.4968	3.67777	12.8768	3.54001	4.31653	3.38066	14.1603	10.1422	(at5g01450 : 148.0) RING/U-box superfamily protein; FUNCTIONS IN: zinc ion binding; INVOLVED IN: biological_process unknown; LOCATED IN: cellular_component unknown; EXPRESSED IN: 24 plant structures; EXPRESSED DURING: 11 growth stages; CONTAINS InterPro DOMAIN/s: Zinc finger, RING-type (InterPro:IPR001841); BEST Arabidopsis thaliana protein match is: RING/U-box superfamily protein (TAIR:AT2G38185…	503
		MD08G1113200	7.29767	7.31197	3.85841	5.79738	1.19914	3.44516	6.69369	7.08549	4.2649	8.0893	(at5g25830 : 261.0) Encodes a member of the GATA factor family of zinc finger transcription factors.; GATA transcription factor 12 (GATA12); CONTAINS InterPro DOMAIN/s: Zinc finger, NHR/GATA-type (InterPro:IPR013088), Transcription factor, GATA, plant (InterPro:IPR016679), Zinc finger, GATA-type (InterPro:IPR000679); BEST Arabidopsis thaliana protein match is: GATA transcription factor 9 (TAIR:AT…	504
		MD09G1010100	4.84395	3.17379	4.26816	1.91793	4.7122	2.27205	3.57975	3.13819	3.43366	6.20496	(at5g14140 : 315.0) zinc ion binding;nucleic acid binding;zinc ion binding; FUNCTIONS IN: zinc ion binding, nucleic acid binding; INVOLVED IN: biological_process unknown; LOCATED IN: intracellular; CONTAINS InterPro DOMAIN/s: Zinc finger, C2H2-like (InterPro:IPR015880), Zinc finger, C2H2-type (InterPro:IPR007087); Has 287 Blast hits to 281 proteins in 115 species: Archae - 0; Bacteria - 0; Metazo…	505
		MD09G1018200	11.5862	8.55574	15.0697	7.08433	14.3408	5.76318	8.74145	6.22797	11.9947	5.30361	(at5g63280 : 346.0) C2H2-like zinc finger protein; FUNCTIONS IN: zinc ion binding, nucleic acid binding; INVOLVED IN: biological_process unknown; LOCATED IN: endomembrane system, intracellular; EXPRESSED IN: 22 plant structures; EXPRESSED DURING: 13 growth stages; CONTAINS InterPro DOMAIN/s: Zinc finger, C2H2-like (InterPro:IPR015880), Zinc finger, C2H2-type (InterPro:IPR007087); BEST Arabidopsis…	506
		MD09G1195800	46.157	15.0666	23.8178	11.8302	25.4064	16.909	34.7409	17.9243	24.0519	19.301	(at3g21270 : 157.0) Encodes Dof zinc finger protein adof2.; DOF zinc finger protein 2 (DOF2); CONTAINS InterPro DOMAIN/s: Zinc finger, Dof-type (InterPro:IPR003851); BEST Arabidopsis thaliana protein match is: DOF zinc finger protein 1 (TAIR:AT1G51700.1); Has 1111 Blast hits to 1102 proteins in 62 species: Archae - 0; Bacteria - 5; Metazoa - 2; Fungi - 4; Plants - 1092; Viruses - 0; Other Eukaryo…	507
		MD09G1266200	22.2138	11.9202	17.0119	8.26676	24.8728	9.68567	20.8828	6.30624	16.0473	14.5132	(at1g66140 : 155.0) Encodes a zinc finger protein containing only a single zinc finger.; zinc finger protein 4 (ZFP4); FUNCTIONS IN: sequence-specific DNA binding transcription factor activity, zinc ion binding, nucleic acid binding; INVOLVED IN: regulation of transcription; LOCATED IN: intracellular; EXPRESSED IN: 14 plant structures; EXPRESSED DURING: 8 growth stages; CONTAINS InterPro DOMAIN/s…	508
		MD10G1017800	0.402908	1.87116	0.0767622	0.0516749	0	1.61769	0.542045	3.12745	0.0734916	4.52704	(loc_os05g36900.1 : 155.0) no description available & (at1g21340 : 152.0) Dof-type zinc finger DNA-binding family protein; CONTAINS InterPro DOMAIN/s: Zinc finger, Dof-type (InterPro:IPR003851); BEST Arabidopsis thaliana protein match is: Dof-type zinc finger DNA-binding family protein (TAIR:AT3G52440.1); Has 1085 Blast hits to 1080 proteins in 56 species: Archae - 0; Bacteria - 0; Metazoa - 0; F…	509
		MD10G1292200	1.06509	1.44546	0.6845	0.297714	1.03288	4.07326	12.8408	9.56642	0.367551	9.27204	(at5g02460 : 102.0) Dof-type zinc finger DNA-binding family protein; CONTAINS InterPro DOMAIN/s: Zinc finger, Dof-type (InterPro:IPR003851); BEST Arabidopsis thaliana protein match is: DNA binding with one finger 2.4 (TAIR:AT2G37590.1); Has 1212 Blast hits to 1182 proteins in 84 species: Archae - 0; Bacteria - 4; Metazoa - 69; Fungi - 10; Plants - 1097; Viruses - 0; Other Eukaryotes - 32 (source:…	510
		MD11G1133100	18.123	3.71697	16.4984	6.49009	17.319	6.83259	10.9763	3.75423	7.55532	14.387	(at3g45260 : 317.0) C2H2-like zinc finger protein; FUNCTIONS IN: sequence-specific DNA binding transcription factor activity, zinc ion binding, nucleic acid binding; INVOLVED IN: regulation of transcription; LOCATED IN: intracellular; EXPRESSED IN: 13 plant structures; EXPRESSED DURING: 9 growth stages; CONTAINS InterPro DOMAIN/s: Zinc finger, C2H2-like (InterPro:IPR015880), Zinc finger, C2H2-typ…	511
		MD11G1299600	1.77463	2.90828	4.82323	4.47143	0.233455	1.65769	1.10427	4.24363	1.11649	2.31205	(at2g47890 : 240.0) B-box type zinc finger protein with CCT domain; FUNCTIONS IN: sequence-specific DNA binding transcription factor activity, zinc ion binding; INVOLVED IN: regulation of transcription; LOCATED IN: intracellular; EXPRESSED IN: stem, inflorescence meristem, root, flower, stamen; EXPRESSED DURING: 4 anthesis, petal differentiation and expansion stage; CONTAINS InterPro DOMAIN/s: Zi…	512
		MD12G1066400	1.75528	3.39923	0.945202	1.51741	1.25042	3.81535	4.54713	5.68716	1.3362	1.87878	(at3g57670 : 408.0) NO TRANSMITTING TRACT (NTT); CONTAINS InterPro DOMAIN/s: Zinc finger, C2H2-like (InterPro:IPR015880), Zinc finger, C2H2-type (InterPro:IPR007087); BEST Arabidopsis thaliana protein match is: WIP domain protein 4 (TAIR:AT3G20880.1); Has 16303 Blast hits to 11155 proteins in 263 species: Archae - 2; Bacteria - 36; Metazoa - 14565; Fungi - 231; Plants - 853; Viruses - 60; Other E…	513
		MD13G1015000	11.8897	11.4639	4.99736	3.92897	11.3285	8.35013	28.3423	14.5135	2.68364	4.89295	(at2g01940 : 419.0) May be involved in an early event in shoot gravitropism such as gravity perception and/or a signaling process subsequent to amyloplast sedimentation as a putative transcription factor in gravity-perceptive cells.; SHOOT GRAVITROPISM 5 (SGR5); CONTAINS InterPro DOMAIN/s: Zinc finger, C2H2-like (InterPro:IPR015880), Zinc finger, C2H2-type (InterPro:IPR007087); BEST Arabidopsis t…	514
		MD13G1064600	0.827674	2.84681	1.12683	4.6916	1.96611	5.17134	1.27129	6.95555	0.638719	4.60959	(at1g26610 : 294.0) C2H2-like zinc finger protein; FUNCTIONS IN: sequence-specific DNA binding transcription factor activity, zinc ion binding, nucleic acid binding; INVOLVED IN: regulation of transcription; LOCATED IN: intracellular; EXPRESSED IN: 23 plant structures; EXPRESSED DURING: 14 growth stages; CONTAINS InterPro DOMAIN/s: Zinc finger, C2H2-like (InterPro:IPR015880), Zinc finger, C2H2-ty…	515
		MD13G1125800	19.3619	12.6739	25.809	30.5207	25.012	18.0601	20.7041	8.69314	20.893	11.6806	(at2g33500 : 177.0) B-box type zinc finger protein with CCT domain; FUNCTIONS IN: sequence-specific DNA binding transcription factor activity, zinc ion binding; INVOLVED IN: regulation of transcription; LOCATED IN: intracellular; EXPRESSED IN: 19 plant structures; EXPRESSED DURING: 8 growth stages; CONTAINS InterPro DOMAIN/s: CCT domain (InterPro:IPR010402), Zinc finger, B-box (InterPro:IPR000315…	516
		MD14G1052700	1.35283	7.55041	1.5439	2.87895	1.96189	3.8773	2.52087	7.54119	0.468993	1.79988	(at2g41940 : 136.0) Encodes a zinc finger protein containing only a single zinc finger.; zinc finger protein 8 (ZFP8); FUNCTIONS IN: sequence-specific DNA binding transcription factor activity, zinc ion binding, nucleic acid binding; INVOLVED IN: trichome differentiation, regulation of transcription; LOCATED IN: intracellular; EXPRESSED IN: 15 plant structures; EXPRESSED DURING: 13 growth stages;…	517
		MD14G1065100	3.1794	0	3.73823	0	4.71018	0	4.95103	0	0	16.4472	(loc_os02g10200.2 : 159.0) no description available & (at1g51200 : 124.0) A20/AN1-like zinc finger family protein; FUNCTIONS IN: DNA binding, zinc ion binding; INVOLVED IN: biological_process unknown; LOCATED IN: cellular_component unknown; EXPRESSED IN: 24 plant structures; EXPRESSED DURING: 15 growth stages; CONTAINS InterPro DOMAIN/s: Zinc finger, AN1-type (InterPro:IPR000058), Zinc finger, A2…	518
		MD14G1066100	1.98127	4.84088	0.924211	2.50122	1.82523	5.7014	9.36549	10.8933	0.654069	1.91648	(at3g57670 : 415.0) NO TRANSMITTING TRACT (NTT); CONTAINS InterPro DOMAIN/s: Zinc finger, C2H2-like (InterPro:IPR015880), Zinc finger, C2H2-type (InterPro:IPR007087); BEST Arabidopsis thaliana protein match is: WIP domain protein 4 (TAIR:AT3G20880.1); Has 16303 Blast hits to 11155 proteins in 263 species: Archae - 2; Bacteria - 36; Metazoa - 14565; Fungi - 231; Plants - 853; Viruses - 60; Other E…	519
		MD14G1146900	36.3532	17.3307	8.16268	4.8697	5.39474	8.28563	11.9398	30.1236	6.46888	7.4696	(at1g57820 : 846.0) Encodes a 645-amino acid methylcytosine-binding protein with a PHD domain, two RING finger domains, and an SRA domain that is involved in centromere heterochromatinization. This protein functions as an E3 ubiquitin ligase in vitro. The protein has been shown to bind to methylated cytosines of CG, CNG and CNN motifs via its SRA domain but has a preference for the former. It pla…	520
		MD14G1180100	8.88929	7.07873	7.41975	5.53447	13.2036	6.1221	13.5743	4.82703	3.74593	2.78805	(at5g62940 : 225.0) HCA2 induces the formation of interfascicular cambium and regulates vascular tissue development in the aerial parts of the plant. Evidence from both gain of function and dominant negative alleles.; HIGH CAMBIAL ACTIVITY2 (HCA2); CONTAINS InterPro DOMAIN/s: Zinc finger, Dof-type (InterPro:IPR003851); BEST Arabidopsis thaliana protein match is: TARGET OF MONOPTEROS 6 (TAIR:AT5G6…	521
		MD14G1209000	2.13337	4.83338	3.079	4.99583	3.89221	6.13962	5.85976	5.71677	0.468546	4.7996	(at1g26610 : 184.0) C2H2-like zinc finger protein; FUNCTIONS IN: sequence-specific DNA binding transcription factor activity, zinc ion binding, nucleic acid binding; INVOLVED IN: regulation of transcription; LOCATED IN: intracellular; EXPRESSED IN: 23 plant structures; EXPRESSED DURING: 14 growth stages; CONTAINS InterPro DOMAIN/s: Zinc finger, C2H2-like (InterPro:IPR015880), Zinc finger, C2H2-ty…	522
		MD14G1226400	0.399922	2.62554	0.0919048	3.6115	0.0468605	2.54318	1.03388	2.66962	0.020218	1.00548	(at1g68520 : 238.0) B-box type zinc finger protein with CCT domain; FUNCTIONS IN: sequence-specific DNA binding transcription factor activity, zinc ion binding; INVOLVED IN: regulation of transcription; LOCATED IN: intracellular; EXPRESSED IN: 21 plant structures; EXPRESSED DURING: 13 growth stages; CONTAINS InterPro DOMAIN/s: CCT domain (InterPro:IPR010402), Zinc finger, B-box (InterPro:IPR00031…	523
		MD14G1241600	2.45722	5.40868	0.693898	7.08212	0.956079	10.2465	4.45969	11.4815	1.01657	2.59057	(loc_os09g27650.1 : 400.0) no description available & (at2g01940 : 389.0) May be involved in an early event in shoot gravitropism such as gravity perception and/or a signaling process subsequent to amyloplast sedimentation as a putative transcription factor in gravity-perceptive cells.; SHOOT GRAVITROPISM 5 (SGR5); CONTAINS InterPro DOMAIN/s: Zinc finger, C2H2-like (InterPro:IPR015880), Zinc fing…	524
		MD15G1013200	9.63697	6.19146	3.68159	3.2999	1.67652	1.82925	3.74181	1.40742	9.24959	4.37798	(at1g75710 : 480.0) C2H2-like zinc finger protein; FUNCTIONS IN: sequence-specific DNA binding transcription factor activity, zinc ion binding, nucleic acid binding; LOCATED IN: intracellular; EXPRESSED IN: 22 plant structures; EXPRESSED DURING: 13 growth stages; CONTAINS InterPro DOMAIN/s: Zinc finger, C2H2-like (InterPro:IPR015880), Zinc finger, C2H2-type (InterPro:IPR007087); BEST Arabidopsis …	525
		MD15G1034500	70.232	35.8771	90.1871	39.0879	96.403	45.5489	114.164	52.8099	50.1642	32.6839	(at1g47655 : 125.0) Dof-type zinc finger DNA-binding family protein; CONTAINS InterPro DOMAIN/s: Zinc finger, Dof-type (InterPro:IPR003851); BEST Arabidopsis thaliana protein match is: Dof-type zinc finger DNA-binding family protein (TAIR:AT5G66940.1); Has 1094 Blast hits to 1089 proteins in 56 species: Archae - 0; Bacteria - 0; Metazoa - 0; Fungi - 0; Plants - 1089; Viruses - 0; Other Eukaryotes…	526
		MD15G1037200	3.06489	1.77443	2.79766	1.62867	5.75594	2.89174	3.32234	1.42517	2.89163	3.66876	(at5g10970 : 127.0) C2H2 and C2HC zinc fingers superfamily protein; FUNCTIONS IN: sequence-specific DNA binding transcription factor activity, zinc ion binding, nucleic acid binding; INVOLVED IN: regulation of transcription; LOCATED IN: intracellular; EXPRESSED IN: hypocotyl, root, leaf; EXPRESSED DURING: LP.04 four leaves visible; CONTAINS InterPro DOMAIN/s: Zinc finger, C2H2-like (InterPro:IPR0…	527
		MD15G1071400	28.2503	55.0547	54.4128	86.4042	6.87844	18.4177	11.5905	15.2149	12.1616	62.4497	(at1g27730 : 172.0) Related to Cys2/His2-type zinc-finger proteins found in higher plants. Compensated for a subset of calcineurin deficiency in yeast. Salt tolerance produced by ZAT10 appeared to be partially dependent on ENA1/PMR2, a P-type ATPase required for Li+ and Na+ efflux in yeast. The protein is localized to the nucleus, acts as a transcriptional repressor and is responsive to chitin ol…	528
		MD15G1092500	7.25271	1.9186	3.38657	1.53421	2.30955	0.663133	3.27076	0.700865	11.8151	2.70874	(at5g25830 : 280.0) Encodes a member of the GATA factor family of zinc finger transcription factors.; GATA transcription factor 12 (GATA12); CONTAINS InterPro DOMAIN/s: Zinc finger, NHR/GATA-type (InterPro:IPR013088), Transcription factor, GATA, plant (InterPro:IPR016679), Zinc finger, GATA-type (InterPro:IPR000679); BEST Arabidopsis thaliana protein match is: GATA transcription factor 9 (TAIR:AT…	529
		MD15G1206700	4.2389	2.39302	9.87145	3.65567	0.770859	0.983005	2.00747	0.752055	5.46307	6.30846	(at4g26150 : 104.0) Encodes a member of the GATA factor family of zinc finger transcription factors.; cytokinin-responsive gata factor 1 (CGA1); CONTAINS InterPro DOMAIN/s: Zinc finger, NHR/GATA-type (InterPro:IPR013088), Zinc finger, GATA-type (InterPro:IPR000679); BEST Arabidopsis thaliana protein match is: GATA type zinc finger transcription factor family protein (TAIR:AT5G56860.1); Has 1630 B…	530
		MD15G1212400	3.54142	2.90284	4.88426	1.64746	3.89398	1.82476	2.25956	1.86155	2.82418	2.46773	(at2g19385 : 210.0) zinc ion binding; FUNCTIONS IN: zinc ion binding; INVOLVED IN: biological_process unknown; LOCATED IN: intracellular; EXPRESSED IN: 22 plant structures; EXPRESSED DURING: 13 growth stages; CONTAINS InterPro DOMAIN/s: Zinc finger, C2H2-like (InterPro:IPR015880), Zinc finger, C2H2, LYAR-type (InterPro:IPR014898); BEST Arabidopsis thaliana protein match is: RNA recognition motif …	531
		MD15G1248300	4.40033	3.16956	7.03568	2.68031	9.53761	3.79525	5.46801	2.45143	9.03331	6.42727	(loc_os09g35880.1 : 257.0) no description available & (at4g38960 : 225.0) B-box type zinc finger family protein; FUNCTIONS IN: sequence-specific DNA binding transcription factor activity, zinc ion binding; INVOLVED IN: regulation of transcription; LOCATED IN: endomembrane system, intracellular; EXPRESSED IN: 18 plant structures; EXPRESSED DURING: 8 growth stages; CONTAINS InterPro DOMAIN/s: Zinc …	532
		MD15G1249700	14.5113	16.5851	7.41301	7.03841	2.99248	6.95787	12.1248	17.6245	4.0312	6.52444	(at5g66320 : 254.0) Encodes GATA transcription factor gene GNC, involved in regulating carbon and nitrogen metabolism. Expression occurs in aerial tissue at an early stage of development and is inducible by nitrate.; GATA transcription factor 5 (GATA5); FUNCTIONS IN: sequence-specific DNA binding transcription factor activity; INVOLVED IN: regulation of transcription, DNA-dependent; EXPRESSED IN:…	533
		MD15G1266200	7.02849	9.35139	8.61135	15.3342	5.2518	11.175	9.63411	15.221	6.43258	9.20169	(at5g66730 : 332.0) C2H2-like zinc finger protein; FUNCTIONS IN: sequence-specific DNA binding transcription factor activity, zinc ion binding, nucleic acid binding; INVOLVED IN: regulation of transcription; LOCATED IN: intracellular; EXPRESSED IN: 22 plant structures; EXPRESSED DURING: 13 growth stages; CONTAINS InterPro DOMAIN/s: Zinc finger, C2H2-like (InterPro:IPR015880), Zinc finger, C2H2-ty…	534
		MD15G1271600	5.99131	8.50053	4.17163	10.1793	4.01917	9.34875	5.06104	9.92875	5.75892	5.81406	(at2g23740 : 1419.0) nucleic acid binding;sequence-specific DNA binding transcription factors;zinc ion binding; FUNCTIONS IN: sequence-specific DNA binding transcription factor activity, zinc ion binding, nucleic acid binding; INVOLVED IN: chromatin modification; LOCATED IN: intracellular, nucleus; EXPRESSED IN: 22 plant structures; EXPRESSED DURING: 13 growth stages; CONTAINS InterPro DOMAIN/s: …	535
		MD15G1275300	74.5674	28.2881	58.6018	26.7678	34.2574	8.35724	26.1157	7.71191	57.4298	10.8871	(at3g50410 : 137.0) Arabidopsis Dof protein containing a single 51-amino acid zinc finger DNA-binding domain, which may play an important roles in plant growth and development.; OBF binding protein 1 (OBP1); CONTAINS InterPro DOMAIN/s: Zinc finger, Dof-type (InterPro:IPR003851); BEST Arabidopsis thaliana protein match is: Dof-type zinc finger DNA-binding family protein (TAIR:AT5G66940.1); Has 112…	536
		MD15G1276300	5.25996	3.21826	2.63564	1.60397	4.38807	3.08101	4.57884	1.78099	2.88332	0.929936	(loc_os03g55610.1 : 134.0) no description available & (at2g37590 : 121.0) DNA binding with one finger 2.4 (DOF2.4); CONTAINS InterPro DOMAIN/s: Zinc finger, Dof-type (InterPro:IPR003851); BEST Arabidopsis thaliana protein match is: OBF-binding protein 3 (TAIR:AT3G55370.2); Has 1447 Blast hits to 1391 proteins in 103 species: Archae - 4; Bacteria - 20; Metazoa - 104; Fungi - 10; Plants - 1085; Vir…	537
		MD15G1290700	11.5089	5.91962	11.5599	3.56726	18.2841	7.99793	7.78913	5.46534	10.9957	9.56167	(loc_os12g39220.1 : 122.0) no description available & (at1g24625 : 84.3) Encodes a zinc finger protein containing only a single zinc finger.; zinc finger protein 7 (ZFP7); FUNCTIONS IN: sequence-specific DNA binding transcription factor activity, zinc ion binding, nucleic acid binding; INVOLVED IN: regulation of transcription; LOCATED IN: intracellular; EXPRESSED IN: 18 plant structures; EXPRESSE…	538
		MD15G1356300	2.6407	0.116836	0.93318	0.0614936	0.478976	0.070389	0.308634	0.141747	3.14454	0.36521	(loc_os04g59380.1 : 317.0) no description available & (at1g75710 : 310.0) C2H2-like zinc finger protein; FUNCTIONS IN: sequence-specific DNA binding transcription factor activity, zinc ion binding, nucleic acid binding; LOCATED IN: intracellular; EXPRESSED IN: 22 plant structures; EXPRESSED DURING: 13 growth stages; CONTAINS InterPro DOMAIN/s: Zinc finger, C2H2-like (InterPro:IPR015880), Zinc fin…	539
		MD16G1009600	1.82161	3.6527	0.628184	0.793413	0.599522	2.087	2.37807	9.04294	0.414389	0.979314	(at2g02070 : 405.0) indeterminate(ID)-domain 5 (IDD5); FUNCTIONS IN: sequence-specific DNA binding transcription factor activity, zinc ion binding, nucleic acid binding; INVOLVED IN: regulation of transcription; LOCATED IN: intracellular, chloroplast; EXPRESSED IN: 22 plant structures; EXPRESSED DURING: 13 growth stages; CONTAINS InterPro DOMAIN/s: Zinc finger, C2H2-like (InterPro:IPR015880), Zin…	540
		MD16G1012300	2.6163	4.31625	1.3722	2.42377	2.28297	4.65331	5.50152	8.53509	1.19529	1.7163	(at2g01940 : 413.0) May be involved in an early event in shoot gravitropism such as gravity perception and/or a signaling process subsequent to amyloplast sedimentation as a putative transcription factor in gravity-perceptive cells.; SHOOT GRAVITROPISM 5 (SGR5); CONTAINS InterPro DOMAIN/s: Zinc finger, C2H2-like (InterPro:IPR015880), Zinc finger, C2H2-type (InterPro:IPR007087); BEST Arabidopsis t…	541
		MD16G1014800	11.1795	17.2526	12.7394	26.6627	20.5449	34.6818	24.6797	27.2748	16.2545	18.8902	(at1g66140 : 158.0) Encodes a zinc finger protein containing only a single zinc finger.; zinc finger protein 4 (ZFP4); FUNCTIONS IN: sequence-specific DNA binding transcription factor activity, zinc ion binding, nucleic acid binding; INVOLVED IN: regulation of transcription; LOCATED IN: intracellular; EXPRESSED IN: 14 plant structures; EXPRESSED DURING: 8 growth stages; CONTAINS InterPro DOMAIN/s…	542
		MD16G1039900	4.08303	7.55235	3.96759	14.7231	3.3478	11.1188	4.55243	6.98013	2.77126	6.01022	(at3g18290 : 1558.0) Encodes BRUTUS (BTS), a putative E3 ligase protein with metal ion binding and DNA binding domains, which negatively regulates the response to iron deficiency.; BRUTUS (BTS); FUNCTIONS IN: zinc ion binding; INVOLVED IN: cellular response to iron ion starvation, embryo development ending in seed dormancy; EXPRESSED IN: 23 plant structures; EXPRESSED DURING: 14 growth stages; CO…	543
		MD16G1040100	48.2916	7.72572	40.6953	9.0375	28.4897	2.41944	10.8612	1.71199	15.2439	7.7842	(at1g68360 : 164.0) C2H2 and C2HC zinc fingers superfamily protein; FUNCTIONS IN: sequence-specific DNA binding transcription factor activity; INVOLVED IN: regulation of transcription; LOCATED IN: intracellular; EXPRESSED IN: 12 plant structures; EXPRESSED DURING: 4 anthesis, F mature embryo stage, petal differentiation and expansion stage, E expanded cotyledon stage, D bilateral stage; CONTAINS …	544
		MD16G1043000	61.4578	25.1735	78.0219	41.3042	41.3957	15.3885	17.2182	4.4945	117.252	37.4492	(at1g68520 : 272.0) B-box type zinc finger protein with CCT domain; FUNCTIONS IN: sequence-specific DNA binding transcription factor activity, zinc ion binding; INVOLVED IN: regulation of transcription; LOCATED IN: intracellular; EXPRESSED IN: 21 plant structures; EXPRESSED DURING: 13 growth stages; CONTAINS InterPro DOMAIN/s: CCT domain (InterPro:IPR010402), Zinc finger, B-box (InterPro:IPR00031…	545
		MD16G1063100	1.28213	6.87499	0.618215	6.65362	1.57861	11.8534	3.44272	12.9188	0.336018	2.9739	(at1g26610 : 290.0) C2H2-like zinc finger protein; FUNCTIONS IN: sequence-specific DNA binding transcription factor activity, zinc ion binding, nucleic acid binding; INVOLVED IN: regulation of transcription; LOCATED IN: intracellular; EXPRESSED IN: 23 plant structures; EXPRESSED DURING: 14 growth stages; CONTAINS InterPro DOMAIN/s: Zinc finger, C2H2-like (InterPro:IPR015880), Zinc finger, C2H2-ty…	546
		MD16G1071400	0.731999	2.27471	0.205529	2.0806	0.466558	2.62161	2.20125	5.00681	0.325414	0.120858	(at5g39660 : 316.0) Dof-type zinc finger domain-containing protein, identical to H-protein promoter binding factor-2a GI:3386546 from (Arabidopsis thaliana). Interacts with LKP2 and FKF1, but its overexpression does not change flowering time under short or long day conditions.; cycling DOF factor 2 (CDF2); CONTAINS InterPro DOMAIN/s: Zinc finger, Dof-type (InterPro:IPR003851); BEST Arabidopsis th…	547
		MD16G1126400	10.2789	4.88613	13.0489	11.8937	13.2134	7.46301	10.5643	3.23694	11.0762	9.55249	(at2g33500 : 254.0) B-box type zinc finger protein with CCT domain; FUNCTIONS IN: sequence-specific DNA binding transcription factor activity, zinc ion binding; INVOLVED IN: regulation of transcription; LOCATED IN: intracellular; EXPRESSED IN: 19 plant structures; EXPRESSED DURING: 8 growth stages; CONTAINS InterPro DOMAIN/s: CCT domain (InterPro:IPR010402), Zinc finger, B-box (InterPro:IPR000315…	548
		MD16G1208700	2.53905	3.90702	4.20555	9.46571	1.69414	6.07541	1.53813	3.04001	1.30464	2.73229	(at5g43630 : 222.0) Encodes a zinc knuckle protein that negatively regulates morning specific growth. The role of TZP in hypocotyl elongation was established through a QTL analysis of BayXSha RIL populations. The Bay-0 allele contains a deletion causing a frameshift mutation. TZP is under circadian control and acts to regulate morning-specific hypocotyl growth.; TZP; FUNCTIONS IN: DNA binding, zi…	549
		MD16G1265000	19.6287	23.8318	48.4208	76.6063	17.0835	34.3396	16.4174	15.9694	13.4594	21.3402	(at5g24930 : 258.0) CONSTANS-like 4 (COL4); FUNCTIONS IN: sequence-specific DNA binding transcription factor activity, zinc ion binding; INVOLVED IN: regulation of transcription; LOCATED IN: intracellular, chloroplast; EXPRESSED IN: 21 plant structures; EXPRESSED DURING: 13 growth stages; CONTAINS InterPro DOMAIN/s: CCT domain (InterPro:IPR010402), Zinc finger, B-box (InterPro:IPR000315); BEST Ar…	550
		MD17G1000600	8.41101	3.11533	3.49257	0.901567	1.75735	0.854318	1.13595	1.22753	1.78382	1.69993	(at5g14140 : 318.0) zinc ion binding;nucleic acid binding;zinc ion binding; FUNCTIONS IN: zinc ion binding, nucleic acid binding; INVOLVED IN: biological_process unknown; LOCATED IN: intracellular; CONTAINS InterPro DOMAIN/s: Zinc finger, C2H2-like (InterPro:IPR015880), Zinc finger, C2H2-type (InterPro:IPR007087); Has 287 Blast hits to 281 proteins in 115 species: Archae - 0; Bacteria - 0; Metazo…	551
		MD17G1119500	10.4457	14.4979	8.77566	32.4335	5.08074	21.3224	7.72032	22.7914	15.2222	11.2115	(at3g07650 : 343.0) This gene belongs to the CO (CONSTANS) gene family. This gene family is divided in three subgroups: groups III, to which COL9 belongs, is characterised by one B-box (supposed to regulate protein-protein interactions) and a second diverged zinc finger. COL9 downregulates expression of CO (CONSTANS) as well as FT and SOC1 which are known regulatory targets of CO.; CONSTANS-like …	552
		MD17G1176100	13.0621	18.5289	6.94042	16.6297	10.4517	18.6604	21.6835	13.5066	20.7556	13.2681	(at3g21270 : 146.0) Encodes Dof zinc finger protein adof2.; DOF zinc finger protein 2 (DOF2); CONTAINS InterPro DOMAIN/s: Zinc finger, Dof-type (InterPro:IPR003851); BEST Arabidopsis thaliana protein match is: DOF zinc finger protein 1 (TAIR:AT1G51700.1); Has 1111 Blast hits to 1102 proteins in 62 species: Archae - 0; Bacteria - 5; Metazoa - 2; Fungi - 4; Plants - 1092; Viruses - 0; Other Eukaryo…	553
		MD17G1221300	5.43517	1.54123	2.09877	1.49984	2.45911	1.76859	3.67614	1.22234	1.63019	6.24188	(at5g25160 : 132.0) Encodes a zinc finger protein containing only a single zinc finger.; zinc finger protein 3 (ZFP3); FUNCTIONS IN: sequence-specific DNA binding transcription factor activity, zinc ion binding, nucleic acid binding; INVOLVED IN: regulation of transcription; LOCATED IN: intracellular; EXPRESSED IN: shoot apex, hypocotyl, root, flower; EXPRESSED DURING: petal differentiation and e…	554
	bZIP	MD01G1021600	3.88589	1.62938	5.97406	2.82657	8.84625	4.16013	4.70113	2.58307	4.07145	3.8663	(at5g10030 : 524.0) Encodes a member of basic leucine zipper transcription gene family. Nomenclature according to Xiang, et al. (1997).; TGACG motif-binding factor 4 (TGA4); CONTAINS InterPro DOMAIN/s: Basic-leucine zipper (bZIP) transcription factor (InterPro:IPR004827), bZIP transcription factor, bZIP-1 (InterPro:IPR011616); BEST Arabidopsis thaliana protein match is: bZIP transcription factor …	555
		MD01G1074700	10.2741	15.7177	8.38655	20.606	7.95072	24.8828	14.9122	27.2488	24.1848	47.588	(q99089|cprf1_petcr : 379.0) Common plant regulatory factor CPRF-1 - Petroselinum crispum (Parsley) (Petroselinum hortense) & (at2g46270 : 325.0) encodes a bZIP G-box binding protein whose expression is induced by ABA. It has been shown to bind to Adh that contains the G-box and is induced by cold and water deprivation. GBF3 has been shown to be expressed mostly in the root and dark-grown leaves.…	556
		MD02G1140600	47.4203	71.5993	63.4412	128.372	44.584	103.052	81.0162	94.3945	73.9646	50.6913	(at1g75390 : 145.0) basic leucine-zipper 44 (bZIP44); FUNCTIONS IN: DNA binding, protein heterodimerization activity, sequence-specific DNA binding transcription factor activity; INVOLVED IN: regulation of transcription, DNA-dependent; LOCATED IN: chloroplast; CONTAINS InterPro DOMAIN/s: Basic-leucine zipper (bZIP) transcription factor (InterPro:IPR004827), bZIP transcription factor, bZIP-1 (Inte…	557
		MD02G1189300	3.85612	1.50372	3.0776	0.528039	5.14734	1.18678	7.86453	2.5074	6.08425	5.82914	(at4g37730 : 94.7) basic leucine-zipper 7 (bZIP7); FUNCTIONS IN: DNA binding, sequence-specific DNA binding transcription factor activity; INVOLVED IN: regulation of transcription, DNA-dependent; EXPRESSED IN: 19 plant structures; EXPRESSED DURING: 7 growth stages; CONTAINS InterPro DOMAIN/s: Basic-leucine zipper (bZIP) transcription factor (InterPro:IPR004827), bZIP transcription factor, bZIP-1 …	558
		MD05G1022300	9.93567	19.0632	3.82302	20.8723	4.4028	19.7443	17.6099	42.9992	5.33117	5.85653	(loc_os12g06520.1 : 157.0) no description available & (q69il4|rf2a_orysa : 142.0) Transcription factor RF2a - Oryza sativa (Rice) & (at2g31370 : 140.0) Basic-leucine zipper (bZIP) transcription factor family protein; CONTAINS InterPro DOMAIN/s: Basic-leucine zipper (bZIP) transcription factor (InterPro:IPR004827), bZIP transcription factor, bZIP-1 (InterPro:IPR011616); BEST Arabidopsis thaliana p…	559
		MD05G1062200	20.0363	8.44171	16.9419	8.37348	32.976	24.1841	50.653	17.4271	5.39159	70.0529	(at4g34590 : 137.0) Encodes a basic domain leucine zipper (bZip) transcription factor bZIP11. Translation is repressed by sucrose. Directly regulates gene expression of ASN1 and ProDH2, which are enzyme-coding genes involved in amino acid metabolism.; G-box binding factor 6 (GBF6); FUNCTIONS IN: DNA binding, protein heterodimerization activity, sequence-specific DNA binding transcription factor a…	560
		MD06G1206800	0.659921	6.46426	0	0.261786	0	12.781	28.0886	54.6092	0.108104	2.84378	(at5g60830 : 119.0) basic leucine-zipper 70 (bZIP70); FUNCTIONS IN: DNA binding, sequence-specific DNA binding transcription factor activity; INVOLVED IN: regulation of transcription, DNA-dependent; CONTAINS InterPro DOMAIN/s: Basic-leucine zipper (bZIP) transcription factor (InterPro:IPR004827), bZIP transcription factor, bZIP-1 (InterPro:IPR011616); BEST Arabidopsis thaliana protein match is: b…	561
		MD08G1025800	101.236	205.771	293.068	48.2503	465.161	176.528	451.741	521.134	36.3071	164.679	(at1g75390 : 152.0) basic leucine-zipper 44 (bZIP44); FUNCTIONS IN: DNA binding, protein heterodimerization activity, sequence-specific DNA binding transcription factor activity; INVOLVED IN: regulation of transcription, DNA-dependent; LOCATED IN: chloroplast; CONTAINS InterPro DOMAIN/s: Basic-leucine zipper (bZIP) transcription factor (InterPro:IPR004827), bZIP transcription factor, bZIP-1 (Inte…	562
		MD08G1123300	4.83188	4.49034	7.87429	3.15796	8.355	3.56142	8.67494	6.01371	3.29261	6.16715	(at5g24800 : 137.0) Encodes bZIP protein BZO2H2.; basic leucine zipper 9 (BZIP9); FUNCTIONS IN: DNA binding, protein heterodimerization activity, sequence-specific DNA binding transcription factor activity; INVOLVED IN: regulation of transcription, DNA-dependent; LOCATED IN: nucleus; EXPRESSED IN: 26 plant structures; EXPRESSED DURING: 13 growth stages; CONTAINS InterPro DOMAIN/s: Basic-leucine z…	563
		MD08G1238800	5.13294	7.24698	5.00506	11.9233	4.53183	11.6519	4.86403	9.03283	7.73869	7.19143	(at1g58110 : 316.0) Basic-leucine zipper (bZIP) transcription factor family protein; FUNCTIONS IN: sequence-specific DNA binding, protein dimerization activity, DNA binding, sequence-specific DNA binding transcription factor activity; INVOLVED IN: regulation of transcription, DNA-dependent; LOCATED IN: cellular_component unknown; EXPRESSED IN: 23 plant structures; EXPRESSED DURING: 13 growth stag…	564
		MD09G1078300	2.59944	9.77017	0.229681	15.4044	3.01612	32.3199	24.1308	35.1913	0	0	(at3g30530 : 162.0) basic leucine-zipper 42 (bZIP42); FUNCTIONS IN: DNA binding, protein homodimerization activity, protein heterodimerization activity, sequence-specific DNA binding transcription factor activity; INVOLVED IN: regulation of transcription, DNA-dependent; EXPRESSED IN: inflorescence meristem, flower; EXPRESSED DURING: petal differentiation and expansion stage; CONTAINS InterPro DOM…	565
		MD09G1240900	0.460908	2.57615	0.0112428	0.00866484	0.00844222	0.568697	0.256923	1.91062	0.204143	3.58649	(at2g42380 : 317.0) Encodes a member of the BZIP family of transcription factors. Forms heterodimers with the related protein AtbZIP61. Binds to G-boxes in vitro and is localized to the nucleus in onion epidermal cells.; BZIP34; FUNCTIONS IN: DNA binding, transcription activator activity, sequence-specific DNA binding transcription factor activity; INVOLVED IN: regulation of transcription, DNA-de…	566
		MD10G1023800	5.12407	8.45611	5.62618	12.4316	4.62852	9.43797	8.06074	14.189	4.59011	8.27545	(loc_os12g06520.1 : 197.0) no description available & (at1g43700 : 182.0) Encodes a VirE2-interacting protein. VIP1 mediates nuclear translocation of VirE2 via its amino half, and interacts with histone H2A via it carboxyl half.; VIRE2-interacting protein 1 (VIP1); FUNCTIONS IN: protein binding, sequence-specific DNA binding transcription factor activity; INVOLVED IN: cellular response to sulfate…	567
		MD10G1069900	77.537	117.433	78.0814	166.917	95.9883	164.146	141.459	136.616	59.9367	45.6389	(at1g75390 : 142.0) basic leucine-zipper 44 (bZIP44); FUNCTIONS IN: DNA binding, protein heterodimerization activity, sequence-specific DNA binding transcription factor activity; INVOLVED IN: regulation of transcription, DNA-dependent; LOCATED IN: chloroplast; CONTAINS InterPro DOMAIN/s: Basic-leucine zipper (bZIP) transcription factor (InterPro:IPR004827), bZIP transcription factor, bZIP-1 (Inte…	568
		MD11G1054000	18.9083	13.428	9.43735	9.71348	10.9952	7.95312	8.81471	2.84355	12.6011	14.0566	(at2g40620 : 250.0) Basic-leucine zipper (bZIP) transcription factor family protein; FUNCTIONS IN: DNA binding, sequence-specific DNA binding transcription factor activity; INVOLVED IN: regulation of transcription, DNA-dependent; EXPRESSED IN: 24 plant structures; EXPRESSED DURING: 15 growth stages; CONTAINS InterPro DOMAIN/s: Basic-leucine zipper (bZIP) transcription factor (InterPro:IPR004827),…	569
		MD11G1258200	6.11246	4.76186	1.89747	0.455531	3.46387	0.67754	3.54437	0.64044	4.54096	2.39165	(at2g42380 : 230.0) Encodes a member of the BZIP family of transcription factors. Forms heterodimers with the related protein AtbZIP61. Binds to G-boxes in vitro and is localized to the nucleus in onion epidermal cells.; BZIP34; FUNCTIONS IN: DNA binding, transcription activator activity, sequence-specific DNA binding transcription factor activity; INVOLVED IN: regulation of transcription, DNA-de…	570
		MD12G1024300	1.89849	8.42709	0.279497	0.792234	0.208872	3.03421	5.70555	0.588792	0.626259	0.127483	(at2g36270 : 142.0) Encodes a member of the basic leucine zipper transcription factor family, involved in ABA signalling during seed maturation and germination. The Arabidopsis abscisic acid (ABA)-insensitive abi5 mutants have pleiotropic defects in ABA response, including decreased sensitivity to ABA inhibition of germination and altered expression of some ABA-regulated genes. Comparison of seed…	571
		MD12G1034900	2.70515	6.79677	0.400281	2.34464	1.31388	3.62531	3.82995	8.38794	0.192496	1.86584	(at2g36270 : 275.0) Encodes a member of the basic leucine zipper transcription factor family, involved in ABA signalling during seed maturation and germination. The Arabidopsis abscisic acid (ABA)-insensitive abi5 mutants have pleiotropic defects in ABA response, including decreased sensitivity to ABA inhibition of germination and altered expression of some ABA-regulated genes. Comparison of seed…	572
		MD13G1044600	0.275735	0.461561	0.145403	0.21938	0.235726	0.818436	0.756282	2.21953	0.202924	0.0731035	(at1g68640 : 426.0) Encodes bZIP-transcription factor. Mutant plants have extra floral organs. PAN is essential for AG activation in early flowers of short-day-grown plants.; PERIANTHIA (PAN); CONTAINS InterPro DOMAIN/s: Basic-leucine zipper (bZIP) transcription factor (InterPro:IPR004827), bZIP transcription factor, bZIP-1 (InterPro:IPR011616); BEST Arabidopsis thaliana protein match is: TGACG m…	573
		MD14G1021600	0.930988	12.2655	2.54148	31.5725	5.99854	30.8834	7.28808	10.7541	1.57026	2.59931	(at2g36270 : 262.0) Encodes a member of the basic leucine zipper transcription factor family, involved in ABA signalling during seed maturation and germination. The Arabidopsis abscisic acid (ABA)-insensitive abi5 mutants have pleiotropic defects in ABA response, including decreased sensitivity to ABA inhibition of germination and altered expression of some ABA-regulated genes. Comparison of seed…	574
		MD14G1062300	0.200193	0.524482	0	0.152681	0.0364708	1.62179	1.66932	6.49155	0.024873	0.0103627	(at5g06839 : 533.0) bZIP transcription factor family protein; FUNCTIONS IN: DNA binding, sequence-specific DNA binding transcription factor activity; INVOLVED IN: regulation of transcription, DNA-dependent; EXPRESSED IN: leaf whorl, root, flower, seed; EXPRESSED DURING: 4 anthesis, petal differentiation and expansion stage, E expanded cotyledon stage; CONTAINS InterPro DOMAIN/s: Basic-leucine zip…	575
		MD15G1102300	8.98671	5.88046	13.0481	4.40904	14.3565	6.16001	15.2934	13.052	7.11683	31.2744	(at5g24800 : 176.0) Encodes bZIP protein BZO2H2.; basic leucine zipper 9 (BZIP9); FUNCTIONS IN: DNA binding, protein heterodimerization activity, sequence-specific DNA binding transcription factor activity; INVOLVED IN: regulation of transcription, DNA-dependent; LOCATED IN: nucleus; EXPRESSED IN: 26 plant structures; EXPRESSED DURING: 13 growth stages; CONTAINS InterPro DOMAIN/s: Basic-leucine z…	576
		MD15G1253800	5.67078	3.00096	1.33601	0.684894	1.75369	1.69782	6.61302	2.5685	0.971634	13.012	(at4g34590 : 134.0) Encodes a basic domain leucine zipper (bZip) transcription factor bZIP11. Translation is repressed by sucrose. Directly regulates gene expression of ASN1 and ProDH2, which are enzyme-coding genes involved in amino acid metabolism.; G-box binding factor 6 (GBF6); FUNCTIONS IN: DNA binding, protein heterodimerization activity, sequence-specific DNA binding transcription factor a…	577
		MD15G1300200	11.105	4.08531	9.78436	2.90308	9.31495	4.1662	11.5295	11.9689	6.99314	21.7545	(at2g22850 : 124.0) basic leucine-zipper 6 (bZIP6); FUNCTIONS IN: DNA binding, sequence-specific DNA binding transcription factor activity; INVOLVED IN: regulation of transcription, DNA-dependent; LOCATED IN: nucleus; EXPRESSED IN: 24 plant structures; EXPRESSED DURING: 12 growth stages; CONTAINS InterPro DOMAIN/s: Basic-leucine zipper (bZIP) transcription factor (InterPro:IPR004827), bZIP transc…	578
		MD15G1360600	2.01603	3.15341	1.48179	3.70382	2.70279	8.34494	6.80647	10.184	2.60249	3.16854	(at1g22070 : 421.0) Encodes a transcription factor. Like other TGAla-related factors, TGA3 has a highly conserved bZIP region and exhibits similar DNA-binding properties.; TGA1A-related gene 3 (TGA3); CONTAINS InterPro DOMAIN/s: Basic-leucine zipper (bZIP) transcription factor (InterPro:IPR004827), bZIP transcription factor, bZIP-1 (InterPro:IPR011616); BEST Arabidopsis thaliana protein match is:…	579
		MD16G1132200	1.60643	3.58262	14.9551	11.6099	8.3428	8.36954	1.63987	2.81082	1.4818	8.0712	(at3g17609 : 135.0) Encodes a homolog of HY5 (HYH). Involved in phyB signaling pathway.; HY5-homolog (HYH); CONTAINS InterPro DOMAIN/s: Basic-leucine zipper (bZIP) transcription factor (InterPro:IPR004827), bZIP transcription factor, bZIP-1 (InterPro:IPR011616); BEST Arabidopsis thaliana protein match is: Basic-leucine zipper (bZIP) transcription factor family protein (TAIR:AT5G11260.1); Has 1702…	580
		MD17G1233900	2.44983	7.42442	0.204506	0.124399	0.246608	1.18222	1.18297	2.8849	1.08601	4.09168	(at2g42380 : 291.0) Encodes a member of the BZIP family of transcription factors. Forms heterodimers with the related protein AtbZIP61. Binds to G-boxes in vitro and is localized to the nucleus in onion epidermal cells.; BZIP34; FUNCTIONS IN: DNA binding, transcription activator activity, sequence-specific DNA binding transcription factor activity; INVOLVED IN: regulation of transcription, DNA-de…	581
	MADS-box	MD00G1106300	0.679222	2.47395	0.398261	0.623414	0.709761	1.97789	3.24205	7.54757	0.64318	2.27207	(at3g57390 : 183.0) encodes a MADS-box containing protein likely to be a transcription factor that is expressed in endosperm and developing gametophytes. The protein sequence is most similar to that of AGL15, which is expressed in developing embryos.; AGAMOUS-like 18 (AGL18); FUNCTIONS IN: sequence-specific DNA binding transcription factor activity; INVOLVED IN: regulation of transcription, DNA-d…	582
		MD02G1197400	0.667464	8.6626	0.836035	17.1285	0.273247	13.0988	0.421037	4.39474	0.317309	0.603432	(at2g45660 : 263.0) Controls flowering and is required for CO to promote flowering. It acts downstream of FT. Overexpression of (SOC1) AGL20 suppresses not only the late flowering of plants that have functional FRI and FLC alleles but also the delayed phase transitions during the vegetative stages of development. AGL20/SOC1 acts with AGL24 to promote flowering and inflorescence meristem identity.…	583
		MD02G1197600	29.712	91.1101	46.6513	127.666	61.9693	129.802	19.3612	66.463	62.5811	36.3351	(at2g45650 : 303.0) sequence suggests this encodes a MADS-box transcription factor; AGAMOUS-like 6 (AGL6); FUNCTIONS IN: DNA binding, sequence-specific DNA binding transcription factor activity; INVOLVED IN: vegetative to reproductive phase transition of meristem, floral organ development; LOCATED IN: nucleus; EXPRESSED IN: 8 plant structures; EXPRESSED DURING: C globular stage, F mature embryo s…	584
		MD05G1037100	1.08079	7.5683	1.03121	8.66274	2.67679	11.0688	2.27282	4.25074	0.145948	6.64579	(q9sar1|mads8_orysa : 130.0) MADS-box transcription factor 8 (OsMADS8) (MADS-box protein 24) (OsMADS24) - Oryza sativa (Rice) & (loc_os09g32948.1 : 130.0) no description available & (at3g30260 : 129.0) AGAMOUS-like 79 (AGL79); FUNCTIONS IN: DNA binding, sequence-specific DNA binding transcription factor activity; INVOLVED IN: regulation of transcription, DNA-dependent; LOCATED IN: nucleus; EXPRES…	585
		MD05G1250100	3.73016	15.9126	0.051662	0	0	8.46361	8.42547	32.7373	1.24193	17.0787	(q9ate5|fbp24_pethy : 225.0) MADS-box protein FBP24 (Floral-binding protein 24) - Petunia hybrida (Petunia) & (at5g23260 : 199.0) Encodes a MADS box protein. Regulates proanthocyanidin biosynthesis in the inner-most cell layer of the seed coat. Also controls cell shape of the inner-most cell layer of the seed coat. Also shown to be necessary for determining the identity of the endothelial layer w…	586
		MD06G1140100	13.5495	5.96938	2.01733	1.11403	12.9602	9.55262	12.4897	1.83343	3.75654	0.0697205	(q2qw53|mad13_orysa : 154.0) MADS-box transcription factor 13 (OsMADS13) (RMADS206) - Oryza sativa (Rice) & (loc_os12g10540.4 : 154.0) no description available & (at2g42830 : 151.0) AGAMOUS [AG]-like MADS box protein (AGL5) involved in fruit development (valve margin and dehiscence zone differentiation). A putative direct target of AG. SHP2 has been shown to be a downstream gene of the complex fo…	587
		MD07G1123600	1.69304	16.2743	0.0788765	13.0472	0.0600978	17.5966	2.92435	23.976	0.719062	5.00369	(at2g45660 : 251.0) Controls flowering and is required for CO to promote flowering. It acts downstream of FT. Overexpression of (SOC1) AGL20 suppresses not only the late flowering of plants that have functional FRI and FLC alleles but also the delayed phase transitions during the vegetative stages of development. AGL20/SOC1 acts with AGL24 to promote flowering and inflorescence meristem identity.…	588
		MD08G1216500	45.4729	131.485	0.019319	1.76716	0.0802056	46.8404	81.9321	178.949	10.5462	69.6115	(at4g09960 : 343.0) a MADS box transcription factor expressed in the carpel and ovules; SEEDSTICK (STK); FUNCTIONS IN: protein binding, sequence-specific DNA binding transcription factor activity; INVOLVED IN: regulation of transcription, DNA-dependent, ovule development, carpel development; LOCATED IN: nucleus; EXPRESSED IN: 11 plant structures; EXPRESSED DURING: 4 anthesis, C globular stage, pe…	589
		MD09G1009100	0.711753	1.61442	1.14256	3.32933	1.73743	5.48792	2.66439	2.18273	0.311867	4.07359	(q7y023|mad14_orysa : 129.0) MADS-box transcription factor 14 (OsMADS14) (Protein APETALA1-like B) (Protein AGAMOUS-like 10) (FDRMADS6) (RMADS211) - Oryza sativa (Rice) & (loc_os03g54160.2 : 129.0) no description available & (at1g69120 : 126.0) Floral homeotic gene encoding a MADS domain protein homologous to SRF transcription factors. Specifies floral meristem and sepal identity. Required for th…	590
		MD09G1074000	6.03022	6.94303	3.02622	6.1011	2.32119	7.69539	2.37324	3.51936	12.0029	0.296105	(at5g60910 : 111.0) MADS box gene negatively regulated by APETALA1; AGAMOUS-like 8 (AGL8); FUNCTIONS IN: sequence-specific DNA binding transcription factor activity; INVOLVED IN: positive regulation of flower development, maintenance of inflorescence meristem identity, fruit development; LOCATED IN: nucleus; EXPRESSED IN: 19 plant structures; EXPRESSED DURING: 8 growth stages; CONTAINS InterPro D…	591
		MD09G1074100	8.58323	10.5736	6.4303	10.61	5.89054	13.786	5.64223	4.59166	15.6587	0.178176	(at1g69120 : 115.0) Floral homeotic gene encoding a MADS domain protein homologous to SRF transcription factors. Specifies floral meristem and sepal identity. Required for the transcriptional activation of AGAMOUS. Interacts with LEAFY.Binds to promoter and regulates the expression of flowering time genes SVP, SOC1 and AGL24.; APETALA1 (AP1); CONTAINS InterPro DOMAIN/s: Transcription factor, MADS…	592
		MD10G1056200	3.18046	10.03	3.12636	16.2475	3.78527	13.6699	3.00758	10.2287	0.435247	3.05486	(q6ep49|mad27_orysa : 280.0) MADS-box transcription factor 27 (OsMADS27) (RMADS218) - Oryza sativa (Rice) & (loc_os02g36924.1 : 280.0) no description available & (at2g14210 : 272.0) MADS box gene, transcription factor; AGAMOUS-like 44 (AGL44); FUNCTIONS IN: DNA binding, sequence-specific DNA binding transcription factor activity; INVOLVED IN: response to nutrient, lateral root development; LOCATE…	593
		MD10G1231100	4.375	21.2226	0	0.0578277	0	10.929	8.92897	41.976	0.874821	24.0253	(q9ate5|fbp24_pethy : 221.0) MADS-box protein FBP24 (Floral-binding protein 24) - Petunia hybrida (Petunia) & (at5g23260 : 194.0) Encodes a MADS box protein. Regulates proanthocyanidin biosynthesis in the inner-most cell layer of the seed coat. Also controls cell shape of the inner-most cell layer of the seed coat. Also shown to be necessary for determining the identity of the endothelial layer w…	594
		MD13G1070300	0.891493	1.73995	0.864615	2.22718	0.324649	2.09767	0.918123	2.41183	0.541599	0.582424	(at2g03060 : 285.0) Encodes a member of the MIKC (MADS box, Keratin binding domain, and C terminal domain containing )family of transcriptional regulators. AGL30 is expressed in pollen.It forms heterodimers with other MICK family members.; AGAMOUS-like 30 (AGL30); FUNCTIONS IN: DNA binding, sequence-specific DNA binding transcription factor activity; INVOLVED IN: pollen development; LOCATED IN: n…	595
		MD13G1121500	54.3212	143.504	29.4775	72.1105	71.4881	156.04	89.366	125.443	38.9365	84.3806	(q03489|agl9_pethy : 385.0) Agamous-like MADS-box protein AGL9 homolog (Floral homeotic protein FBP2) (Floral-binding protein 2) - Petunia hybrida (Petunia) & (at1g24260 : 334.0) Member of the MADs box transcription factor family. SEP3 is redundant with SEP1 and 2. Flowers of SEP1/2/3 triple mutants show a conversion of petals and stamens to sepals.SEP3 forms heterotetrameric complexes with other…	596
		MD14G1215600	73.5786	57.2349	269.837	125.845	362.689	139.498	106.305	19.1286	137.266	108.903	(at5g15800 : 269.0) Encodes a MADS box transcription factor involved flower and ovule development. Functionally redundant with SEP2 and SEP3.; SEPALLATA1 (SEP1); FUNCTIONS IN: DNA binding, sequence-specific DNA binding transcription factor activity; INVOLVED IN: flower development, ovule development; LOCATED IN: nucleus; EXPRESSED IN: 12 plant structures; EXPRESSED DURING: 6 growth stages; CONTAI…	597
		MD15G1384500	1.60469	8.81116	4.93506	45.6069	5.33674	39.1333	6.20087	13.2842	1.05352	5.65359	(at2g22540 : 141.0) Encodes a nuclear protein that acts as a floral repressor and that functions within the thermosensory pathway. SVP represses FT expression via direct binding to the vCArG III motif in the FT promoter.; SHORT VEGETATIVE PHASE (SVP); CONTAINS InterPro DOMAIN/s: Transcription factor, MADS-box (InterPro:IPR002100), Transcription factor, K-box (InterPro:IPR002487); BEST Arabidopsis…	598
		MD15G1403600	14.3086	51.0113	0	0.955113	0.0474429	17.1981	21.8509	71.9744	3.40299	22.4221	(at4g09960 : 330.0) a MADS box transcription factor expressed in the carpel and ovules; SEEDSTICK (STK); FUNCTIONS IN: protein binding, sequence-specific DNA binding transcription factor activity; INVOLVED IN: regulation of transcription, DNA-dependent, ovule development, carpel development; LOCATED IN: nucleus; EXPRESSED IN: 11 plant structures; EXPRESSED DURING: 4 anthesis, C globular stage, pe…	599
		MD16G1058500	181.8	51.0431	395.15	162.87	410.82	116.908	66.9959	7.14895	306.994	166.188	(q41276|ap1_sinal : 313.0) Floral homeotic protein APETALA1 (MADS C) - Sinapis alba (White mustard) (Brassica hirta) & (at1g69120 : 308.0) Floral homeotic gene encoding a MADS domain protein homologous to SRF transcription factors. Specifies floral meristem and sepal identity. Required for the transcriptional activation of AGAMOUS. Interacts with LEAFY.Binds to promoter and regulates the expressi…	600
		MD16G1121800	19.589	57.3033	0.442004	3.68425	4.58085	49.7891	49.2369	95.9678	12.7583	64.9052	(q03489|agl9_pethy : 266.0) Agamous-like MADS-box protein AGL9 homolog (Floral homeotic protein FBP2) (Floral-binding protein 2) - Petunia hybrida (Petunia) & (at1g24260 : 206.0) Member of the MADs box transcription factor family. SEP3 is redundant with SEP1 and 2. Flowers of SEP1/2/3 triple mutants show a conversion of petals and stamens to sepals.SEP3 forms heterotetrameric complexes with other…	601
		MD16G1121900	7.68783	27.2901	0.150267	1.33087	1.66806	22.3698	16.5234	44.6109	5.48087	21.4727	(at5g15800 : 107.0) Encodes a MADS box transcription factor involved flower and ovule development. Functionally redundant with SEP2 and SEP3.; SEPALLATA1 (SEP1); FUNCTIONS IN: DNA binding, sequence-specific DNA binding transcription factor activity; INVOLVED IN: flower development, ovule development; LOCATED IN: nucleus; EXPRESSED IN: 12 plant structures; EXPRESSED DURING: 6 growth stages; CONTAI…	602
		MD17G1065500	0.0794627	0.949665	0.629843	3.05688	0.0324336	0.854738	0.126081	0.476331	0.406658	0.761856	(at1g69120 : 242.0) Floral homeotic gene encoding a MADS domain protein homologous to SRF transcription factors. Specifies floral meristem and sepal identity. Required for the transcriptional activation of AGAMOUS. Interacts with LEAFY.Binds to promoter and regulates the expression of flowering time genes SVP, SOC1 and AGL24.; APETALA1 (AP1); CONTAINS InterPro DOMAIN/s: Transcription factor, MADS…	603
	GRF	MD00G1001000	1.63595	2.58238	1.44126	0.779752	1.63568	1.89026	1.82404	4.75169	1.73835	1.03614	(loc_os06g02560.3 : 177.0) no description available & (at2g36400 : 132.0) Growth regulating factor encoding transcription activator. One of the nine members of a GRF gene family, containing nuclear targeting domain. Mutants result in smaller leaves indicating the role of the gene in leaf development. Expressed in root, shoot and flower.; growth-regulating factor 3 (GRF3); CONTAINS InterPro DOMAIN…	604
		MD02G1189500	2.55258	3.14747	2.39463	2.69337	1.40439	5.94884	4.34216	17.7125	2.80669	1.27682	(at2g22840 : 353.0) Growth regulating factor encoding transcription activator. One of the nine members of a GRF gene family, containing nuclear targeting domain. Mutants result in smaller leaves indicating the role of the gene in leaf development. Expressed in root, shoot and flower; growth-regulating factor 1 (GRF1); CONTAINS InterPro DOMAIN/s: Glutamine-Leucine-Glutamine, QLQ (InterPro:IPR01497…	605
		MD02G1201000	0.328796	0.399479	0.181618	0.0537655	0.270278	0.946833	0.739397	3.07145	0.179815	0.135132	(at2g45480 : 166.0) Growth regulating factor encoding transcription activator. One of the nine members of a GRF gene family, containing nuclear targeting domain. Involved in leaf development.; growth-regulating factor 9 (GRF9); CONTAINS InterPro DOMAIN/s: Glutamine-Leucine-Glutamine, QLQ (InterPro:IPR014978), WRC (InterPro:IPR014977); BEST Arabidopsis thaliana protein match is: growth-regulating …	606
		MD04G1215900	5.37624	2.85333	5.98468	1.00721	4.60483	0.854896	1.09057	1.26068	7.27343	4.52056	(loc_os03g51970.1 : 274.0) no description available & (at2g22840 : 260.0) Growth regulating factor encoding transcription activator. One of the nine members of a GRF gene family, containing nuclear targeting domain. Mutants result in smaller leaves indicating the role of the gene in leaf development. Expressed in root, shoot and flower; growth-regulating factor 1 (GRF1); CONTAINS InterPro DOMAIN/…	607
		MD06G1121000	0.611261	2.65212	0.188603	0.219306	0.498546	1.27017	0.48602	3.14944	0.802282	1.09996	(at4g24150 : 160.0) Growth regulating factor encoding transcription activator. One of the nine members of a GRF gene family, containing nuclear targeting domain. Involved in leaf development and expressed in shoot and flower.; growth-regulating factor 8 (GRF8); FUNCTIONS IN: transcription activator activity; INVOLVED IN: leaf development; LOCATED IN: nucleus, chloroplast envelope; EXPRESSED IN: 9…	608
		MD07G1297800	1.33367	2.02746	0.58723	1.62187	0.219969	1.8443	1.85056	4.18896	0.511959	1.40815	(at4g37740 : 136.0) Growth regulating factor encoding transcription activator. One of the nine members of a GRF gene family, containing nuclear targeting domain. Mutants result in smaller leaves indicating the role of the gene in leaf development. Expressed in root, shoot and flower; growth-regulating factor 2 (GRF2); CONTAINS InterPro DOMAIN/s: Glutamine-Leucine-Glutamine, QLQ (InterPro:IPR01497…	609
		MD12G1020500	6.7266	2.95488	2.23416	0.365074	1.88084	0.645977	1.1777	2.28606	1.76713	0.703115	(at2g36400 : 272.0) Growth regulating factor encoding transcription activator. One of the nine members of a GRF gene family, containing nuclear targeting domain. Mutants result in smaller leaves indicating the role of the gene in leaf development. Expressed in root, shoot and flower.; growth-regulating factor 3 (GRF3); CONTAINS InterPro DOMAIN/s: Glutamine-Leucine-Glutamine, QLQ (InterPro:IPR0149…	610
		MD14G1017600	8.33423	2.09269	1.28688	0.174575	2.40352	0.556087	1.42609	1.48345	3.28369	0.0456666	(at2g36400 : 321.0) Growth regulating factor encoding transcription activator. One of the nine members of a GRF gene family, containing nuclear targeting domain. Mutants result in smaller leaves indicating the role of the gene in leaf development. Expressed in root, shoot and flower.; growth-regulating factor 3 (GRF3); CONTAINS InterPro DOMAIN/s: Glutamine-Leucine-Glutamine, QLQ (InterPro:IPR0149…	611
		MD14G1137600	1.46394	2.45226	1.02512	0.702454	1.26933	1.93872	2.01045	5.27099	0.628922	1.92632	(at4g24150 : 139.0) Growth regulating factor encoding transcription activator. One of the nine members of a GRF gene family, containing nuclear targeting domain. Involved in leaf development and expressed in shoot and flower.; growth-regulating factor 8 (GRF8); FUNCTIONS IN: transcription activator activity; INVOLVED IN: leaf development; LOCATED IN: nucleus, chloroplast envelope; EXPRESSED IN: 9…	612
		MD15G1216000	0.718122	1.68218	0.102056	0.0588534	0.178606	0.74343	0.703765	2.81913	0.38342	0.827028	(loc_os02g53690.1 : 202.0) no description available & (at3g13960 : 179.0) Growth regulating factor encoding transcription activator. One of the nine members of a GRF gene family, containing nuclear targeting domain. Involved in leaf development and expressed in root, shoot and flower.; growth-regulating factor 5 (GRF5); CONTAINS InterPro DOMAIN/s: Glutamine-Leucine-Glutamine, QLQ (InterPro:IPR014…	613
		MD15G1300900	2.68351	3.75609	2.08126	1.65961	2.05589	4.72363	3.63798	15.0513	2.06931	0.932228	(at2g22840 : 333.0) Growth regulating factor encoding transcription activator. One of the nine members of a GRF gene family, containing nuclear targeting domain. Mutants result in smaller leaves indicating the role of the gene in leaf development. Expressed in root, shoot and flower; growth-regulating factor 1 (GRF1); CONTAINS InterPro DOMAIN/s: Glutamine-Leucine-Glutamine, QLQ (InterPro:IPR01497…	614

## Sheet: Table S4
Supplementary Table 4. Expression profile of DEGs encoding phenylpropanoid pathway. Target DEGs are highlighted with dark red color.
Gene ID	FPKM										Annotation	1
	WT WF	172 WF	WT FS	172 FS	WT FF	172 FF	WT FC	172 FC	HF 4W WF	M9 4W HF		2
MD04G1096200	355.474	81.6542	317.899	30.4261	356.435	14.8933	115.277	42.1721	112.331	204.343	(p45729|pal3_petcr : 1201.0) Phenylalanine ammonia-lyase 3 (EC 4.3.1.5) - Petroselinum crispum (Parsley) (Petroselinum hortense) & (at2g37040 : 1171.0) Encodes PAL1, a phenylalanine ammonia-lyase. Arabidopsis has four PALs: AT2G37040 (PAL1), AT3G53260 (PAL2), AT5G04230 (PAL3) and AT3G10340 (PAL4).; PHE ammonia lyase 1 (PAL1); FUNCTIONS IN: phenylalanine ammonia-lyase activity; INVOLVED IN: in 10 …	3
MD11G1052900	822.081	159.02	668.938	197.38	748.648	137.022	410.762	172.871	790.192	371.377	(p48522|tcmo_catro : 846.0) Trans-cinnamate 4-monooxygenase (EC 1.14.13.11) (Cinnamic acid 4-hydroxylase) (CA4H) (C4H) (P450C4H) (Cytochrome P450 73) - Catharanthus roseus (Rosy periwinkle) (Madagascar periwinkle) & (at2g30490 : 825.0) Encodes a cinnamate-4-hydroxylase. Mutations in this gene impact phenylpropanoid metabolism, growth and development.; cinnamate-4-hydroxylase (C4H); FUNCTIONS IN: …	4
MD01G1236300	158.231	41.0928	117.159	14.2804	145.612	7.44625	74.3548	12.8026	81.7003	104.734	(p31687|4cl2_soybn : 830.0) 4-coumarate--CoA ligase 2 (EC 6.2.1.12) (4CL 2) (4-coumaroyl-CoA synthase 2) (Clone 4CL16) - Glycine max (Soybean) & (at1g65060 : 746.0) encodes an isoform of 4-coumarate:CoA ligase (4CL), which is involved in the last step of the general phenylpropanoid pathway. mRNA levels are not induced in response to wounding or to fungal infection by P. parasitica. mRNA is expres…	5
MD07G1309000	35.7856	25.0922	50.1757	31.4867	49.2117	17.0486	22.1208	12.455	28.0043	64.4417	(p31687|4cl2_soybn : 815.0) 4-coumarate--CoA ligase 2 (EC 6.2.1.12) (4CL 2) (4-coumaroyl-CoA synthase 2) (Clone 4CL16) - Glycine max (Soybean) & (at1g65060 : 724.0) encodes an isoform of 4-coumarate:CoA ligase (4CL), which is involved in the last step of the general phenylpropanoid pathway. mRNA levels are not induced in response to wounding or to fungal infection by P. parasitica. mRNA is expres…	6
MD17G1229400	30.2428	26.1894	25.4482	117.517	44.4531	80.5584	68.377	30.249	41.0057	68.7388	(o24146|4cl2_tobac : 799.0) 4-coumarate--CoA ligase 2 (EC 6.2.1.12) (4CL 2) (4-coumaroyl-CoA synthase 2) - Nicotiana tabacum (Common tobacco) & (at1g51680 : 721.0) encodes an isoform of 4-coumarate:CoA ligase (4CL), which is involved in the last step of the general phenylpropanoid pathway. In addition to 4-coumarate, it also converts ferulate. The catalytic efficiency was in the following (descen…	7
MD04G1003000	1604.36	448.134	1820.97	367.431	1413.55	123.347	1055.18	340.888	988.267	1439.09	(p08894|chsa_pethy : 715.0) Chalcone synthase A (EC 2.3.1.74) (Naringenin-chalcone synthase A) - Petunia hybrida (Petunia) & (at5g13930 : 665.0) Encodes chalcone synthase (CHS), a key enzyme involved in the biosynthesis of flavonoids. Required for the accumulation of purple anthocyanins in leaves and stems. Also involved in the regulation of auxin transport and the modulation of root gravitropism…	8
MD04G1003300	980.088	128.187	1352.95	78.1173	1422.08	30.8161	486.855	72.2596	949.773	1333.43	(p08894|chsa_pethy : 691.0) Chalcone synthase A (EC 2.3.1.74) (Naringenin-chalcone synthase A) - Petunia hybrida (Petunia) & (loc_os11g32650.1 : 645.0) no description available & (at5g13930 : 644.0) Encodes chalcone synthase (CHS), a key enzyme involved in the biosynthesis of flavonoids. Required for the accumulation of purple anthocyanins in leaves and stems. Also involved in the regulation of a…	9
MD04G1003400	631.691	70.076	529.947	44.2918	541.365	9.91379	274.393	16.3595	334.341	733.463	(p08894|chsa_pethy : 694.0) Chalcone synthase A (EC 2.3.1.74) (Naringenin-chalcone synthase A) - Petunia hybrida (Petunia) & (at5g13930 : 645.0) Encodes chalcone synthase (CHS), a key enzyme involved in the biosynthesis of flavonoids. Required for the accumulation of purple anthocyanins in leaves and stems. Also involved in the regulation of auxin transport and the modulation of root gravitropism…	10
MD01G1167300	568.437	100.598	529.462	72.7747	444.134	25.887	168.707	49.3479	850.32	761.112	(at5g05270 : 183.0) Chalcone-flavanone isomerase family protein; FUNCTIONS IN: intramolecular lyase activity, chalcone isomerase activity; INVOLVED IN: response to karrikin; LOCATED IN: cellular_component unknown; EXPRESSED IN: 20 plant structures; EXPRESSED DURING: 13 growth stages; CONTAINS InterPro DOMAIN/s: Chalcone isomerase, subgroup (InterPro:IPR003466), Chalcone isomerase, 3-layer sandwic…	11
MD07G1186300	273.815	22.6442	393.181	23.7745	500.694	11.1196	118.193	17.0707	304.471	851.593	(p51117|cfi_vitvi : 325.0) Chalcone--flavonone isomerase (EC 5.5.1.6) (Chalcone isomerase) - Vitis vinifera (Grape) & (at3g55120 : 296.0) Catalyzes the conversion of chalcones into flavanones. Required for the accumulation of purple anthocyanins in leaves and stems.; TRANSPARENT TESTA 5 (TT5); FUNCTIONS IN: chalcone isomerase activity; INVOLVED IN: response to UV, response to UV-B, response to ka…	12
MD07G1233400	329.494	95.1777	484.659	53.9557	487.34	44.7669	210.957	77.9601	531.191	491.395	(at5g05270 : 251.0) Chalcone-flavanone isomerase family protein; FUNCTIONS IN: intramolecular lyase activity, chalcone isomerase activity; INVOLVED IN: response to karrikin; LOCATED IN: cellular_component unknown; EXPRESSED IN: 20 plant structures; EXPRESSED DURING: 13 growth stages; CONTAINS InterPro DOMAIN/s: Chalcone isomerase, subgroup (InterPro:IPR003466), Chalcone isomerase, 3-layer sandwic…	13
MD15G1246200	205.846	79.7921	304.487	68.8027	353.799	26.2226	139.355	54.4244	178.359	239.207	(q06942|fl3h_maldo : 666.0) Naringenin,2-oxoglutarate 3-dioxygenase (EC 1.14.11.9) (Flavonone-3-hydroxylase) (F3H) (FHT) - Malus domestica (Apple) (Malus sylvestris) & (at3g51240 : 564.0) Encodes flavanone 3-hydroxylase that is coordinately expressed with chalcone synthase and chalcone isomerases. Regulates flavonoid biosynthesis.; flavanone 3-hydroxylase (F3H); CONTAINS InterPro DOMAIN/s: Oxoglu…	14
MD06G1201700	117.245	35.3974	95.513	63.7099	79.3401	19.2004	63.0183	22.7603	105.582	89.5733	(q9sbq9|f3ph_pethy : 691.0) Flavonoid 3-monooxygenase (EC 1.14.13.21) (Flavonoid 3-hydroxylase) (Cytochrome P450 75B2) - Petunia hybrida (Petunia) & (at5g07990 : 684.0) Required for flavonoid 3 hydroxylase activity.; TRANSPARENT TESTA 7 (TT7); CONTAINS InterPro DOMAIN/s: Cytochrome P450 (InterPro:IPR001128), Cytochrome P450, E-class, group I (InterPro:IPR002401), Cytochrome P450, conserved site (…	15
MD14G1210700	223.677	55.7939	137.487	33.3041	134.724	11.2945	72.229	29.8452	85.9769	298.942	(q9sbq9|f3ph_pethy : 711.0) Flavonoid 3-monooxygenase (EC 1.14.13.21) (Flavonoid 3-hydroxylase) (Cytochrome P450 75B2) - Petunia hybrida (Petunia) & (at5g07990 : 698.0) Required for flavonoid 3 hydroxylase activity.; TRANSPARENT TESTA 7 (TT7); CONTAINS InterPro DOMAIN/s: Cytochrome P450 (InterPro:IPR001128), Cytochrome P450, E-class, group I (InterPro:IPR002401), Cytochrome P450, conserved site (…	16
MD15G1024100	477.172	111.75	579.645	82.8864	587.206	33.8621	205.139	60.1632	484.613	484.059	(p51110|dfra_vitvi : 565.0) Dihydroflavonol-4-reductase (EC 1.1.1.219) (DFR) (Dihydrokaempferol 4-reductase) - Vitis vinifera (Grape) & (at5g42800 : 519.0) dihydroflavonol reductase. Catalyzes the conversion of dihydroquercetin to leucocyanidin in the biosynthesis of anthocyanins.; dihydroflavonol 4-reductase (DFR); CONTAINS InterPro DOMAIN/s: NAD-dependent epimerase/dehydratase (InterPro:IPR0015…	17
MD08G1242900	131.356	8.25881	109.887	21.49	142.047	7.77774	69.6023	2.96141	92.382	81.4214	(o48922|c98a2_soybn : 835.0) Cytochrome P450 98A2 (EC 1.14.-.-) - Glycine max (Soybean) & (at2g40890 : 818.0) encodes coumarate 3-hydroxylase (C3H), a P450-dependent monooxygenase. Involved in lignin biosynthesis and flavonoid biosynthesis. Also affects the biosynthesis of coumarins such as scopoletin and scopolin as a branching-out-pathway from the phenylpropanoid acid level.; cytochrome P450, f…	18
MD08G1243000	51.6968	6.80109	17.0482	6.40552	27.8938	3.27403	19.0608	1.9758	33.3723	37.323	(o48922|c98a2_soybn : 825.0) Cytochrome P450 98A2 (EC 1.14.-.-) - Glycine max (Soybean) & (at2g40890 : 801.0) encodes coumarate 3-hydroxylase (C3H), a P450-dependent monooxygenase. Involved in lignin biosynthesis and flavonoid biosynthesis. Also affects the biosynthesis of coumarins such as scopoletin and scopolin as a branching-out-pathway from the phenylpropanoid acid level.; cytochrome P450, f…	19
MD17G1224900	278.778	329.515	105.217	325.765	192.436	343.605	325.824	177.234	95.7704	27.5048	(at5g48930 : 615.0) At5g48930 has been shown to encode for the hydroxycinnamoyl-Coenzyme A shikimate/quinate hydroxycinnamoyltransferase (HCT) both synthesizing and catabolizing the hydroxycinnamoylesters (coumaroyl/caffeoyl shikimate and quinate) involved in the phenylpropanoid pathway. Influence on the accumulation of flavonoids which in turn inhibit auxin transport and reduce plant growth.; hy…	20
MD17G1225100	10.5141	13.1547	25.5634	89.1988	4.2238	22.7464	22.4209	11.1298	7.91929	46.2531	(at5g48930 : 721.0) At5g48930 has been shown to encode for the hydroxycinnamoyl-Coenzyme A shikimate/quinate hydroxycinnamoyltransferase (HCT) both synthesizing and catabolizing the hydroxycinnamoylesters (coumaroyl/caffeoyl shikimate and quinate) involved in the phenylpropanoid pathway. Influence on the accumulation of flavonoids which in turn inhibit auxin transport and reduce plant growth.; hy…	21
MD02G1073400	0.802469	1.16397	0.544234	0.600671	0.418023	1.46956	1.54014	3.56284	0.22757	0.89016	(at4g26220 : 352.0) S-adenosyl-L-methionine-dependent methyltransferases superfamily protein; FUNCTIONS IN: O-methyltransferase activity; LOCATED IN: cytosol; EXPRESSED IN: shoot, inflorescence meristem, root, flower; EXPRESSED DURING: petal differentiation and expansion stage, seed development stages; CONTAINS InterPro DOMAIN/s: O-methyltransferase, family 3 (InterPro:IPR002935); BEST Arabidopsi…	22
MD16G1119200	0.92368	0.451938	0.0162264	0	0.1084	2.41643	2.91738	9.14616	0	0	(at1g67980 : 276.0) Encodes S-adenosyl-L-methionine: transcaffeoyl Coenzyme A 3-O-methyltransferase.; caffeoyl-CoA 3-O-methyltransferase (CCOAMT); CONTAINS InterPro DOMAIN/s: O-methyltransferase, family 3 (InterPro:IPR002935); BEST Arabidopsis thaliana protein match is: S-adenosyl-L-methionine-dependent methyltransferases superfamily protein (TAIR:AT1G24735.2); Has 35333 Blast hits to 34131 prote…	23
MD09G1224200	1.62976	1.99587	3.48401	38.6639	6.93243	19.0876	5.96274	2.64564	2.56209	22.5817	(at1g15950 : 506.0) Encodes a cinnamoyl CoA reductase. Involved in lignin biosynthesis.; cinnamoyl coa reductase 1 (CCR1); CONTAINS InterPro DOMAIN/s: NAD-dependent epimerase/dehydratase (InterPro:IPR001509), NAD(P)-binding domain (InterPro:IPR016040); BEST Arabidopsis thaliana protein match is: cinnamoyl coa reductase (TAIR:AT1G80820.1); Has 11995 Blast hits to 11983 proteins in 1896 species: Ar…	24
MD10G1097200	89.2056	70.0102	57.1187	31.0291	74.7785	70.0299	96.5499	44.1601	168.875	174.875	(p30359|cadh4_tobac : 525.0) Cinnamyl alcohol dehydrogenase (EC 1.1.1.195) (CAD) - Nicotiana tabacum (Common tobacco) & (at4g34230 : 493.0) Encodes a catalytically active cinnamyl alcohol dehydrogenase which uses p-coumaryl aldehyde as a preferred substrate. It can also use sinapyl, caffeyl, coniferyl and d-hydroxyconiferyl aldehydes as substrates.; cinnamyl alcohol dehydrogenase 5 (CAD5); CONTAI…	25
