# Supplementary material for: Transcriptome analysis of transgenic apple fruit overexpressing microRNA172 reveals candidate transcription factors regulating apple fruit development at early stages
Source: PeerJ. 2021 Dec 22;9:e12675. doi: 10.7717/peerj.12675 (PMC8710058; doi:10.7717/peerj.12675)
Supplement: Supplemental Information 2 [file peerj-09-12675-s002.xlsx]

## Sheet: Sheet1
MD12G1138600	25.12	25.06	26.29	26.37	1.31	0.14	1.10191	1.00459			MD12G1138600	MD17G1051600	MD11G1028200	MD17G1031100	MD1501347500	MD06G1234500	MD02G1209700	MD1601129900	MD00G1083800	MD01G1160300	MD10G1164300	MD05G1284600	MD08G1243000	MD12G1107400
	25.08		26.58		1.31	-0.19	0.876606			WF2	1.00459	1.00107	1.00066	1.00707	1.00318	1.00118	1.00083	1.00033	1.00195	1.0019	1.00078	1.00121	1.00115	1.00319
	24.98		26.24		1.31	0.05	1.03526			WF5	0.399032	4.0312	0.363518	1.26889	0.530345	0.184135	0.0471811	2.79612	0.322391	4.25913	0.570501	0.421562	0.141284	0.610974
	24.7		26.73		1.31	-0.72	0.607097	0.399032		FS1	2.2679	0.053089	1.10485	0.985471	1.45161	1.18206	0.0998654	1.44818	0.482088	1.92792	1.33838	1.10458	0.296741	0.97395
	24.68		27		1.31	-1.01	0.496546			FS4	0.10474	0.698087	0.196755	3.61632	0.445705	0.146568	0.00381923	4.74189	0.220638	6.19329	0.44751	0.294177	0.0704607	0.488023
	24.69		26.71		1.31	-0.71	0.61132			FF1	1.93535	0.0488237	0.389685	1.39687	83.7219	1.43085	0.0758957	0.378968	0.43428	1.27757	1.44732	0.952766	0.566891	20.2797
	25.46		25.62		1.31	1.15	2.21914	2.2679		FF4	0.207497	2.60651	0.0866441	1.33804	2.56935	0.181309	0.0384514	2.82997	0.126386	5.66316	0.30851	0.198697	0.0518114	2.33499
	25.45		25.71		1.31	1.05	2.07053			FC1	0.635881	1.69813	0.78567	0.467135	1.21896	0.621449	0.0561354	0.215591	0.462227	1.43029	0.549763	0.876907	0.298052	1.11224
	25.54		25.52		1.31	1.33	2.51403			FC5	0.30585	17.724	0.0928305	0.721313	0.609978	0.156164	0.00196994	1.28654	0.118977	7.01668	0.493219	0.143975	0.0375192	0.0515888
	25.42		28.11		1.31	-1.38	0.384219	0.10474
	25.25		28.23		1.31	-1.67	0.314253
	25.28		28.05		1.31	-1.46	0.363493
	26.59		28.21		1.31	-0.31	0.806642	0.635881
	26.6		28.88		1.31	-0.97	0.510506
	26.63		28.7		1.31	-0.76	0.590496
	24.69		27.69		1.31	-1.69	0.309927	0.30585
	24.7		27.67		1.31	-1.66	0.316439
	24.6		27.69		1.31	-1.78	0.291183
	24.78		25.06		1.31	1.03	2.04202	1.93535
	24.77		25.32		1.31	0.76	1.69349
	24.8		25.06		1.31	1.05	2.07053
	24.86		28.29		1.31	-2.12	0.230047	0.207497
	24.84		28.46		1.31	-2.31	0.20166
	24.76		28.46		1.31	-2.39	0.190782
MD17G1051600	25.12	25.06	34.28	34.13	9.07	-0.09	0.939523	1.00107
	25.08		34.08		9.07	0.07	1.04972
	24.98		34.03		9.07	0.02	1.01396
	24.7		31.78		9.07	1.99	3.97237	4.0312
	24.68		31.8		9.07	1.95	3.86375
	24.69		31.67		9.07	2.09	4.25748
	25.46		38.77		9.07	-4.24	0.0529216	0.053089
	25.45		38.95		9.07	-4.43	0.0463914
	25.54		38.67		9.07	-4.06	0.059954
	25.42		34.93		9.07	-0.44	0.737135	0.698087
	25.25		34.84		9.07	-0.52	0.697372
	25.28		34.95		9.07	-0.6	0.659754
	26.59		35.04		9.07	0.62	1.53688	1.69813
	26.6		34.79		9.07	0.88	1.84038
	26.63		34.92		9.07	0.78	1.71713
	24.69		29.66		9.07	4.1	17.1484	17.724
	24.7		29.65		9.07	4.12	17.3878
	24.6		29.45		9.07	4.22	18.6357
	24.78		38.28		9.07	-4.43	0.0463914	0.0488237
	24.77		37.71		9.07	-3.87	0.0683934
	24.8		38.85		9.07	-4.98	0.0316862
	24.86		32.36		9.07	1.57	2.96905	2.60651
	24.84		32.54		9.07	1.37	2.58471
	24.76		32.65		9.07	1.18	2.26577
MD11G1028200	25.12	25.06	23.54	23.5267	-1.53333	0.0466667	1.03288	1.00066
	25.08		23.52		-1.53333	0.0266667	1.01866
	24.98		23.52		-1.53333	-0.0733333	0.950439
	24.7		24.61		-1.53333	-1.44333	0.367717	0.363518
	24.68		24.63		-1.53333	-1.48333	0.357661
	24.69		24.61		-1.53333	-1.45333	0.365177
	25.46		23.8		-1.53333	0.126667	1.09177	1.10485
	25.45		23.81		-1.53333	0.106667	1.07674
	25.54		23.81		-1.53333	0.196667	1.14605
	25.42		26.16		-1.53333	-2.27333	0.206851	0.196755
	25.25		26.07		-1.53333	-2.35333	0.195693
	25.28		26.16		-1.53333	-2.41333	0.187722
	26.59		25.46		-1.53333	-0.403333	0.756109	0.78567
	26.6		25.47		-1.53333	-0.403333	0.756109
	26.63		25.34		-1.53333	-0.243333	0.844791
	24.69		26.57		-1.53333	-3.41333	0.0938608	0.0928305
	24.7		26.55		-1.53333	-3.38333	0.095833
	24.6		26.56		-1.53333	-3.49333	0.0887977
	24.78		24.63		-1.53333	-1.38333	0.383332	0.389685
	24.77		24.62		-1.53333	-1.38333	0.383332
	24.8		24.58		-1.53333	-1.31333	0.40239
	24.86		26.94		-1.53333	-3.61333	0.0817106	0.0866441
	24.84		26.78		-1.53333	-3.47333	0.0900373
	24.76		26.73		-1.53333	-3.50333	0.0881844
MD17G1031100	25.12	25.06	27.79	27.9567	2.89667	0.226667	1.17013	1.00707
	25.08		28.02		2.89667	-0.0433333	0.97041
	24.98		28.06		2.89667	-0.183333	0.880666
	24.7		27.24		2.89667	0.356667	1.28046	1.26889
	24.68		27.27		2.89667	0.306667	1.23685
	24.69		27.22		2.89667	0.366667	1.28937
	25.46		28.3		2.89667	0.0566667	1.04006	0.985471
	25.45		28.48		2.89667	-0.133333	0.911722
	25.54		28.43		2.89667	0.00666667	1.00463
	25.42		26.33		2.89667	1.98667	3.9632	3.61632
	25.25		26.44		2.89667	1.70667	3.26406
	25.28		26.32		2.89667	1.85667	3.6217
	26.59		30.67		2.89667	-1.18333	0.440333	0.467135
	26.6		30.5		2.89667	-1.00333	0.498846
	26.63		30.64		2.89667	-1.11333	0.462225
	24.69		28.09		2.89667	-0.503333	0.705475	0.721313
	24.7		27.91		2.89667	-0.313333	0.80478
	24.6		28.11		2.89667	-0.613333	0.653685
	24.78		27.1		2.89667	0.576667	1.4914	1.39687
	24.77		27.62		2.89667	0.0466667	1.03288
	24.8		26.96		2.89667	0.736667	1.66632
	24.86		27.01		2.89667	0.746667	1.67791	1.33804
	24.84		27.43		2.89667	0.306667	1.23685
	24.76		27.52		2.89667	0.136667	1.09936
MD1501347500	25.12	25.06	30.08	30.0867	5.02667	0.0666667	1.04729	1.00318
	25.08		30.01		5.02667	0.0966667	1.0693
	24.98		30.17		5.02667	-0.163333	0.89296
	24.7		30.56		5.02667	-0.833333	0.561231	0.530345
	24.68		30.71		5.02667	-1.00333	0.498846
	24.69		30.63		5.02667	-0.913333	0.530957
	25.46		29.64		5.02667	0.846667	1.79834	1.45161
	25.45		30.21		5.02667	0.266667	1.20303
	25.54		30.13		5.02667	0.436667	1.35347
	25.42		31.45		5.02667	-1.00333	0.498846	0.445705
	25.25		31.64		5.02667	-1.36333	0.388683
	25.28		31.46		5.02667	-1.15333	0.449585
	26.59		31.45		5.02667	0.166667	1.12246	1.21896
	26.6		31.17		5.02667	0.456667	1.37237
	26.63		31.44		5.02667	0.216667	1.16205
	24.69		30.44		5.02667	-0.723333	0.605696	0.609978
	24.7		30.46		5.02667	-0.733333	0.601513
	24.6		30.31		5.02667	-0.683333	0.622725
	24.78		23.92		5.02667	5.88667	59.1648	83.7219
	24.77		23.79		5.02667	6.00667	64.2964
	24.8		22.83		5.02667	6.99667	127.705
	24.86		28.26		5.02667	1.62667	3.08799	2.56935
	24.84		28.72		5.02667	1.14667	2.21402
	24.76		28.52		5.02667	1.26667	2.40605
MD06G1234500	25.12	25.06	26.8	26.8167	1.75667	0.0766667	1.05458	1.00118
	25.08		26.82		1.75667	0.0166667	1.01162
	24.98		26.83		1.75667	-0.0933333	0.937354
	24.7		29.02		1.75667	-2.56333	0.169184	0.184135
	24.68		28.94		1.75667	-2.50333	0.176369
	24.69		28.72		1.75667	-2.27333	0.206851
	25.46		26.98		1.75667	0.236667	1.17827	1.18206
	25.45		27.04		1.75667	0.166667	1.12246
	25.54		26.98		1.75667	0.316667	1.24545
	25.42		30.01		1.75667	-2.83333	0.140308	0.146568
	25.25		29.85		1.75667	-2.84333	0.139339
	25.28		29.68		1.75667	-2.64333	0.160058
	26.59		29.08		1.75667	-0.733333	0.601513	0.621449
	26.6		29.02		1.75667	-0.663333	0.631418
	26.63		29.05		1.75667	-0.663333	0.631418
	24.69		29.06		1.75667	-2.61333	0.163421	0.156164
	24.7		29.13		1.75667	-2.67333	0.156764
	24.6		29.11		1.75667	-2.75333	0.148308
	24.78		25.99		1.75667	0.546667	1.46071	1.43085
	24.77		26.04		1.75667	0.486667	1.4012
	24.8		26.04		1.75667	0.516667	1.43065
	24.86		29.02		1.75667	-2.40333	0.189027	0.181309
	24.84		28.99		1.75667	-2.39333	0.190342
	24.76		29.12		1.75667	-2.60333	0.164558
MD02G1209700	25.12	25.06	24.72	24.72	-0.34	0.06	1.04247	1.00083
	25.08		24.72		-0.34	0.02	1.01396
	24.98		24.72		-0.34	-0.08	0.946058
	24.7		28.71		-0.34	-4.35	0.0490365	0.0471811
	24.68		28.82		-0.34	-4.48	0.0448111
	24.69		28.74		-0.34	-4.39	0.0476956
	25.46		28.44		-0.34	-3.32	0.100134	0.0998654
	25.45		28.55		-0.34	-3.44	0.0921418
	25.54		28.42		-0.34	-3.22	0.107321
	25.42		32.86		-0.34	-7.78	0.00454974	0.00381923
	25.25		33.29		-0.34	-8.38	0.00300171
	25.28		32.94		-0.34	-8	0.00390625
	26.59		30.67		-0.34	-4.42	0.046714	0.0561354
	26.6		30.17		-0.34	-3.91	0.0665231
	26.63		30.47		-0.34	-4.18	0.0551689
	24.69		33.62		-0.34	-9.27	0.00161976	0.00196994
	24.7		33.25		-0.34	-8.89	0.00210787
	24.6		33.1		-0.34	-8.84	0.0021822
	24.78		28.13		-0.34	-3.69	0.0774817	0.0758957
	24.77		28.16		-0.34	-3.73	0.075363
	24.8		28.2		-0.34	-3.74	0.0748424
	24.86		29.58		-0.34	-5.06	0.029977	0.0384514
	24.84		29.23		-0.34	-4.73	0.0376815
	24.76		28.81		-0.34	-4.39	0.0476956
MD1601129900	25.12	25.06	25.82	25.8033	0.743333	0.0433333	1.03049	1.00033
	25.08		25.82		0.743333	0.00333333	1.00231
	24.98		25.77		0.743333	-0.0466667	0.968171
	24.7		23.94		0.743333	1.50333	2.83497	2.79612
	24.68		23.94		0.743333	1.48333	2.79594
	24.69		23.97		0.743333	1.46333	2.75745
	25.46		25.72		0.743333	0.483333	1.39797	1.44818
	25.45		25.68		0.743333	0.513333	1.42734
	25.54		25.68		0.743333	0.603333	1.51922
	25.42		23.81		0.743333	2.35333	5.11004	4.74189
	25.25		23.8		0.743333	2.19333	4.57361
	25.28		23.84		0.743333	2.18333	4.54202
	26.59		29.68		0.743333	-2.34667	0.1966	0.215591
	26.6		29.47		0.743333	-2.12667	0.228986
	26.63		29.55		0.743333	-2.17667	0.221186
	24.69		25.04		0.743333	0.393333	1.31342	1.28654
	24.7		25.09		0.743333	0.353333	1.27751
	24.6		25		0.743333	0.343333	1.26868
	24.78		26.9		0.743333	-1.37667	0.385108	0.378968
	24.77		26.91		0.743333	-1.39667	0.379806
	24.8		26.97		0.743333	-1.42667	0.371989
	24.86		24.06		0.743333	1.54333	2.91467	2.82997
	24.84		24.06		0.743333	1.52333	2.87454
	24.76		24.07		0.743333	1.43333	2.7007
MD00G1083800	25.12	25.06	25.25	25.2933	0.233333	0.103333	1.07425	1.00195
	25.08		25.3		0.233333	0.0133333	1.00928
	24.98		25.33		0.233333	-0.116667	0.922316
	24.7		26.54		0.233333	-1.60667	0.328356	0.322391
	24.68		26.54		0.233333	-1.62667	0.323836
	24.69		26.59		0.233333	-1.66667	0.31498
	25.46		26.75		0.233333	-1.05667	0.480742	0.482088
	25.45		26.79		0.233333	-1.10667	0.464366
	25.54		26.77		0.233333	-0.996667	0.501157
	25.42		27.73		0.233333	-2.07667	0.237062	0.220638
	25.25		27.79		0.233333	-2.30667	0.202127
	25.28		27.68		0.233333	-2.16667	0.222725
	26.59		27.93		0.233333	-1.10667	0.464366	0.462227
	26.6		27.95		0.233333	-1.11667	0.461158
	26.63		27.98		0.233333	-1.11667	0.461158
	24.69		28.03		0.233333	-3.10667	0.116091	0.118977
	24.7		27.9		0.233333	-2.96667	0.127922
	24.6		27.98		0.233333	-3.14667	0.112917
	24.78		26.21		0.233333	-1.19667	0.436282	0.43428
	24.77		26.22		0.233333	-1.21667	0.430276
	24.8		26.23		0.233333	-1.19667	0.436282
	24.86		28.18		0.233333	-3.08667	0.117712	0.126386
	24.84		28.07		0.233333	-2.99667	0.125289
	24.76		27.87		0.233333	-2.87667	0.136156
MD01G1160300	25.12	25.06	26.83	26.8333	1.77333	0.0633333	1.04488	1.0019
	25.08		26.79		1.77333	0.0633333	1.04488
	24.98		26.88		1.77333	-0.126667	0.915945
	24.7		24.35		1.77333	2.12333	4.35699	4.25913
	24.68		24.34		1.77333	2.11333	4.3269
	24.69		24.43		1.77333	2.03333	4.0935
	25.46		26.31		1.77333	0.923333	1.89649	1.92792
	25.45		26.3		1.77333	0.923333	1.89649
	25.54		26.32		1.77333	0.993333	1.99078
	25.42		24.5		1.77333	2.69333	6.46806	6.19329
	25.25		24.43		1.77333	2.59333	6.03491
	25.28		24.45		1.77333	2.60333	6.07689
	26.59		27.72		1.77333	0.643333	1.56193	1.43029
	26.6		27.92		1.77333	0.453333	1.3692
	26.63		27.96		1.77333	0.443333	1.35974
	24.69		23.63		1.77333	2.83333	7.12719	7.01668
	24.7		23.62		1.77333	2.85333	7.22668
	24.6		23.63		1.77333	2.74333	6.69616
	24.78		26.18		1.77333	0.373333	1.29534	1.27757
	24.77		26.2		1.77333	0.343333	1.26868
	24.8		26.23		1.77333	0.343333	1.26868
	24.86		24.08		1.77333	2.55333	5.86989	5.66316
	24.84		24.07		1.77333	2.54333	5.82934
	24.76		24.13		1.77333	2.40333	5.29024
MD10G1164300	25.12	25.06	24.45	24.46	-0.6	0.07	1.04972	1.00078
	25.08		24.48		-0.6	0	1
	24.98		24.45		-0.6	-0.07	0.952638
	24.7		24.87		-0.6	-0.77	0.586417	0.570501
	24.68		24.9		-0.6	-0.82	0.566442
	24.69		24.93		-0.6	-0.84	0.558644
	25.46		24.45		-0.6	0.41	1.32869	1.33838
	25.45		24.47		-0.6	0.38	1.30134
	25.54		24.47		-0.6	0.47	1.38511
	25.42		25.85		-0.6	-1.03	0.48971	0.44751
	25.25		25.91		-0.6	-1.26	0.417544
	25.28		25.88		-0.6	-1.2	0.435275
	26.59		26.86		-0.6	-0.87	0.547147	0.549763
	26.6		26.89		-0.6	-0.89	0.539614
	26.63		26.86		-0.6	-0.83	0.562529
	24.69		25.1		-0.6	-1.01	0.496546	0.493219
	24.7		25.09		-0.6	-0.99	0.503478
	24.6		25.06		-0.6	-1.06	0.479632
	24.78		23.65		-0.6	0.53	1.44393	1.44732
	24.77		23.65		-0.6	0.52	1.43396
	24.8		23.65		-0.6	0.55	1.46409
	24.86		25.96		-0.6	-1.7	0.307786	0.30851
	24.84		25.92		-0.6	-1.68	0.312083
	24.76		25.87		-0.6	-1.71	0.30566
MD05G1284600	25.12	25.06	25.01	24.9733	-0.0866667	0.0233333	1.0163	1.00121
	25.08		24.92		-0.0866667	0.0733333	1.05214
	24.98		24.99		-0.0866667	-0.0966667	0.935191
	24.7		25.82		-0.0866667	-1.20667	0.433269	0.421562
	24.68		25.89		-0.0866667	-1.29667	0.407066
	24.69		25.84		-0.0866667	-1.23667	0.424352
	25.46		25.24		-0.0866667	0.133333	1.09682	1.10458
	25.45		25.24		-0.0866667	0.123333	1.08925
	25.54		25.28		-0.0866667	0.173333	1.12766
	25.42		27.01		-0.0866667	-1.67667	0.312805	0.294177
	25.25		26.97		-0.0866667	-1.80667	0.285851
	25.28		27.01		-0.0866667	-1.81667	0.283876
	26.59		26.72		-0.0866667	-0.216667	0.860551	0.876907
	26.6		26.73		-0.0866667	-0.216667	0.860551
	26.63		26.68		-0.0866667	-0.136667	0.909618
	24.69		27.44		-0.0866667	-2.83667	0.139984	0.143975
	24.7		27.27		-0.0866667	-2.65667	0.158586
	24.6		27.42		-0.0866667	-2.90667	0.133354
	24.78		24.78		-0.0866667	-0.0866667	0.941696	0.952766
	24.77		24.77		-0.0866667	-0.0866667	0.941696
	24.8		24.75		-0.0866667	-0.0366667	0.974905
	24.86		27.03		-0.0866667	-2.25667	0.209255	0.198697
	24.84		27.06		-0.0866667	-2.30667	0.202127
	24.76		27.11		-0.0866667	-2.43667	0.18471
MD08G1243000	25.12	25.06	25.3	25.2733	0.213333	0.0333333	1.02337	1.00115
	25.08		25.23		0.213333	0.0633333	1.04488
	24.98		25.29		0.213333	-0.0966667	0.935191
	24.7		27.74		0.213333	-2.82667	0.140958	0.141284
	24.68		27.71		0.213333	-2.81667	0.141938
	24.69		27.73		0.213333	-2.82667	0.140958
	25.46		27.47		0.213333	-1.79667	0.287839	0.296741
	25.45		27.43		0.213333	-1.76667	0.293887
	25.54		27.45		0.213333	-1.69667	0.308498
	25.42		29.51		0.213333	-3.87667	0.068078	0.0704607
	25.25		29.08		0.213333	-3.61667	0.081522
	25.28		29.51		0.213333	-4.01667	0.0617821
	26.59		28.56		0.213333	-1.75667	0.295931	0.298052
	26.6		28.59		0.213333	-1.77667	0.291857
	26.63		28.55		0.213333	-1.70667	0.306367
	24.69		29.66		0.213333	-4.75667	0.0369914	0.0375192
	24.7		29.6		0.213333	-4.68667	0.0388305
	24.6		29.58		0.213333	-4.76667	0.0367359
	24.78		25.74		0.213333	-0.746667	0.595979	0.566891
	24.77		25.87		0.213333	-0.886667	0.540862
	24.8		25.84		0.213333	-0.826667	0.56383
	24.86		29.26		0.213333	-4.18667	0.0549146	0.0518114
	24.84		29.45		0.213333	-4.39667	0.0474757
	24.76		29.21		0.213333	-4.23667	0.053044
MD12G1107400	25.12	25.06	33.35	33.45	8.39	0.16	1.11729	1.00319
	25.08		33.57		8.39	-0.1	0.933033
	24.98		33.43		8.39	-0.06	0.959264
	24.7		33.69		8.39	-0.6	0.659754	0.610974
	24.68		33.97		8.39	-0.9	0.535887
	24.69		33.73		8.39	-0.65	0.63728
	25.46		34.28		8.39	-0.43	0.742262	0.97395
	25.45		33.97		8.39	-0.13	0.913831
	25.54		33.59		8.39	0.34	1.26576
	25.42		34.66		8.39	-0.85	0.554785	0.488023
	25.25		34.69		8.39	-1.05	0.482968
	25.28		34.9		8.39	-1.23	0.426317
	26.59		34.89		8.39	0.09	1.06437	1.11224
	26.6		34.92		8.39	0.07	1.04972
	26.63		34.73		8.39	0.29	1.22264
	24.69		37.72		8.39	-4.64	0.0401071	0.0515888
	24.7		37.18		8.39	-4.09	0.0587202
	24.6		37.15		8.39	-4.16	0.0559391
	24.78		28.76		8.39	4.41	21.259	20.2797
	24.77		28.65		8.39	4.51	22.7848
	24.8		29.12		8.39	4.07	16.7955
	24.86		31.9		8.39	1.35	2.54912	2.33499
	24.84		32.12		8.39	1.11	2.15846
	24.76		31.95		8.39	1.2	2.2974
	25.12	25.06
	25.08
	24.98
	24.7
	24.68
	24.69
	25.46
	25.45
	25.54
	25.42
	25.25
	25.28
	26.59
	26.6
	26.63
	24.69
	24.7
	24.6
	24.78
	24.77
	24.8
	24.86
	24.84
	24.76
	25.12	25.06
	25.08
	24.98
	24.7
	24.68
	24.69
	25.46
	25.45
	25.54
	25.42
	25.25
	25.28
	26.59
	26.6
	26.63
	24.69
	24.7
	24.6
	24.78
	24.77
	24.8
	24.86
	24.84
	24.76
	25.12	25.06
	25.08
	24.98
	24.7
	24.68
	24.69
	25.46
	25.45
	25.54
	25.42
	25.25
	25.28
	26.59
	26.6
	26.63
	24.69
	24.7
	24.6
	24.78
	24.77
	24.8
	24.86
	24.84
	24.76
	25.12	25.06
	25.08
	24.98
	24.7
	24.68
	24.69
	25.46
	25.45
	25.54
	25.42
	25.25
	25.28
	26.59
	26.6
	26.63
	24.69
	24.7
	24.6
	24.78
	24.77
	24.8
	24.86
	24.84
	24.76

## Sheet: Sheet2
MD00G1083800	1.00195	0.322391	0.482088	0.220638	0.43428	0.126386	0.462227	0.118977
MD01G1160300	1.0019	4.25913	1.92792	6.19329	1.27757	5.66316	1.43029	7.01668
MD02G1209700	1.00083	0.0471811	0.0998654	0.00381923	0.0758957	0.0384514	0.0561354	0.00196994
MD05G1284600	1.00121	0.421562	1.10458	0.294177	0.952766	0.198697	0.876907	0.143975
MD06G1234500	1.00118	0.184135	1.18206	0.146568	1.43085	0.181309	0.621449	0.156164
MD08G1243000	1.00115	0.141284	0.296741	0.0704607	0.566891	0.0518114	0.298052	0.0375192
MD10G1164300	1.00078	0.570501	1.33838	0.44751	1.44732	0.30851	0.549763	0.493219
MD11G1028200	1.00066	0.363518	1.10485	0.196755	0.389685	0.0866441	0.78567	0.0928305
MD12G1107400	1.00319	0.610974	0.97395	0.488023	20.2797	2.33499	1.11224	0.0515888
MD12G1138600	1.00459	0.399032	2.2679	0.10474	1.93535	0.207497	0.635881	0.30585
MD15G1347500	1.00318	0.530345	1.45161	0.445705	83.7219	2.56935	1.21896	0.609978
MD16G1129900	1.00033	2.79612	1.44818	4.74189	0.378968	2.82997	0.215591	1.28654
MD17G1031100	1.00707	1.26889	0.985471	3.61632	1.39687	1.33804	0.467135	0.721313
MD17G1051600	1.00107	4.0312	0.053089	0.698087	0.0488237	2.60651	1.69813	17.724
gene_id	WT 2W	172 2W	WT FS	172 FS	WT FF	172 FF	WT FC	172 FC	WF_172vsWF_WT_log2FoldChange	WF_172vsWF_WT_padj	FS_172vsFS_WT_log2FoldChange	FS_172vsFS_WT_padj	FF_172vsFF_WT_log2FoldChange	FF_172vsFF_WT_padj	FC_172vsFC_WT_log2FoldChange	FC_172vsFC_WT_padj	gene_description	tf_family	GeneID	Gene_annotation
MD00G1083800	70.8098	16.8964	44.2302	11.313	45.4172	7.074	29.519	6.82522	-2.08894	3.44e-08	-1.98085	0.0037214	-2.68729	6.74e-06	-2.16447	8.24e-12	-	LysM	md00g1083800	(loc_os09g37600.1 : 292.0) no description available & (at2g17120 : 282.0) lysm domain GPI-anchored protein 2 precursor (LYM2); FUNCTIONS IN: molecular_function unknown; INVOLVED IN: cell wall macromolecule catabolic process; LOCATED IN: anchored to plasma membrane, plasma membrane, anchored to membrane; EXPRESSED IN: 24 plant structures; EXPRESSED DURING: 13 growth stages; CONTAINS InterPro DOMAI…
MD01G1160300	13.6573	41.3357	15.9487	57.1017	10.9069	56.3008	26.5045	62.2949	1.5792	0.000132707	1.82673	6.23e-05	2.36616	4.89e-18	1.18389	0.0173533	-	-	md01g1160300	no hits & (original description: no original description)
MD02G1209700	37.747	0.862004	7.08961	0.0271037	6.34865	0.0130237	2.79897	0.0138106	-5.48343	8.32e-29	-7.93093	5.08e-08	-8.9457	1.19e-08	-7.58987	4.57e-05	-	-	md02g1209700	(loc_os03g01320.1 : 133.0) no description available & (at2g45180 : 129.0) Bifunctional inhibitor/lipid-transfer protein/seed storage 2S albumin superfamily protein; FUNCTIONS IN: lipid binding; INVOLVED IN: lipid transport; LOCATED IN: chloroplast thylakoid membrane; EXPRESSED IN: 22 plant structures; EXPRESSED DURING: 13 growth stages; CONTAINS InterPro DOMAIN/s: Bifunctional inhibitor/plant lip…
MD05G1284600	119.62	44.4712	111.834	43.4004	123.258	23.1207	126.246	20.4758	-1.44848	3.56e-14	-1.37828	4.32e-05	-2.41653	1.34e-17	-2.67064	5.62e-13	-	-	md05g1284600	(at1g29980 : 585.0) INVOLVED IN: biological_process unknown; LOCATED IN: plasma membrane, anchored to membrane; EXPRESSED IN: 24 plant structures; EXPRESSED DURING: 13 growth stages; CONTAINS InterPro DOMAIN/s: Protein of unknown function DUF642 (InterPro:IPR006946), Galactose-binding domain-like (InterPro:IPR008979); BEST Arabidopsis thaliana protein match is: Protein of unknown function, DUF642…
MD06G1234500	31.6192	5.82778	27.1522	4.07079	38.9546	5.47713	17.0109	5.20066	-2.46324	5.66e-07	-2.75081	4.54e-15	-2.831	1.84e-09	-1.76113	0.0425787	Homeobox domain-like	ZF-HD_dimer	md06g1234500	(loc_os03g50920.1 : 166.0) no description available & (at1g75240 : 145.0) homeobox protein 33 (HB33); FUNCTIONS IN: DNA binding, sequence-specific DNA binding transcription factor activity; INVOLVED IN: regulation of transcription; LOCATED IN: cellular_component unknown; EXPRESSED IN: 16 plant structures; EXPRESSED DURING: 9 growth stages; CONTAINS InterPro DOMAIN/s: Homeobox domain, ZF-HD class …
MD08G1243000	51.6968	6.80109	17.0482	6.40552	27.8938	3.27403	19.0608	1.9758	-2.94785	1.97e-37	-1.42295	0.00222632	-3.09401	1.49e-28	-3.32373	4.87e-18	Cytochrome P450	p450	md08g1243000	(o48922|c98a2_soybn : 825.0) Cytochrome P450 98A2 (EC 1.14.-.-) - Glycine max (Soybean) & (at2g40890 : 801.0) encodes coumarate 3-hydroxylase (C3H), a P450-dependent monooxygenase. Involved in lignin biosynthesis and flavonoid biosynthesis. Also affects the biosynthesis of coumarins such as scopoletin and scopolin as a branching-out-pathway from the phenylpropanoid acid level.; cytochrome P450, f…
MD10G1164300	36.3734	15.9158	41.7514	16.2212	40.3776	12.7467	32.9518	16.4176	-1.2127	6.97e-10	-1.37484	0.000256085	-1.66671	6.08e-07	-1.05368	0.0120595	-	-	md10g1164300	(p49098|cyb5_tobac : 201.0) Cytochrome b5 - Nicotiana tabacum (Common tobacco) & (loc_os05g01820.1 : 177.0) no description available & (at5g48810 : 173.0) Encodes a cytochrome b5 isoform that localizes to the ER. The C-terminal portion of the protein appears to be capable of inserting into a plant microsomal membrane in vitro and the protein appears to be subject to glycosylation.; cytochrome B5 …
MD11G1028200	145.801	39.1231	131.466	39.758	66.2338	7.78026	122.523	10.6463	-1.92038	1.39e-09	-1.74024	0.00220078	-3.09534	3.41e-07	-3.57143	6.42e-14	Leucine-rich repeat	LRRNT_2	md11g1028200	(at3g20820 : 493.0) Leucine-rich repeat (LRR) family protein; INVOLVED IN: signal transduction, defense response; LOCATED IN: apoplast, cell wall, chloroplast, membrane; EXPRESSED IN: 23 plant structures; EXPRESSED DURING: 13 growth stages; CONTAINS InterPro DOMAIN/s: Leucine-rich repeat-containing N-terminal domain, type 2 (InterPro:IPR013210), Leucine-rich repeat (InterPro:IPR001611); BEST Arab…
MD12G1107400	1389.19	446.74	844.061	282.52	1011.4	237.279	1182.84	129.63	-1.65682	2.39e-09	-1.59493	0.00890091	-2.09401	4.52e-10	-3.23341	7.66e-12	Major intrinsic protein	-	md12g1107400	(at2g36830 : 410.0) Encodes a tonoplast intrinsic protein, which functions as water channel. It has also been shown to be able to facilitate the transport of urea and hydrogen peroxide. Highly expressed in vascular tissues of the root, stem, cauline leaves and flowers but not in the apical meristems.; gamma tonoplast intrinsic protein (GAMMA-TIP); FUNCTIONS IN: water channel activity, urea transm…
MD12G1138600	29.3759	13.1729	41.1042	8.5978	36.0275	6.41332	18.8531	7.27339	-1.17702	5.41e-07	-2.2679	1.75e-12	-2.49132	2.1e-15	-1.4223	3.52e-05	RNA recognition motif domain	RRM_1	md12g1138600	(at2g37510 : 192.0) RNA-binding (RRM/RBD/RNP motifs) family protein; FUNCTIONS IN: RNA binding, nucleotide binding, nucleic acid binding; INVOLVED IN: biological_process unknown; EXPRESSED IN: 16 plant structures; EXPRESSED DURING: 10 growth stages; CONTAINS InterPro DOMAIN/s: RNA recognition motif, RNP-1 (InterPro:IPR000504), Nucleotide-binding, alpha-beta plait (InterPro:IPR012677); BEST Arabid…
MD15G1347500	8.30612	3.72601	12.1504	3.34391	12.0228	3.59154	13.3293	4.8056	-1.17279	0.0271255	-1.86584	0.00360433	-1.74398	0.0105149	-1.53134	0.00343289	-	-	md15g1347500	(at1g44414 : 152.0) unknown protein; Has 29 Blast hits to 29 proteins in 12 species: Archae - 0; Bacteria - 4; Metazoa - 0; Fungi - 0; Plants - 25; Viruses - 0; Other Eukaryotes - 0 (source: NCBI BLink). & (loc_os05g35970.1 : 103.0) no description available & (reliability: 304.0) & (original description: no original description)
MD16G1129900	29.5528	72.3119	33.8659	104.013	9.6598	59.6277	8.67555	33.3983	1.26778	0.0101939	1.60725	6.71e-05	2.62653	6.4e-13	1.8966	8.32e-07	-	-	md16g1129900	(at3g26740 : 117.0) transcripts are differentially regulated at the level of mRNA stability at different times of day controlled by the circadian clock. mRNAs are targets of the mRNA degradation pathway mediated by the downstream (DST) instability determinant.; CCR-like (CCL); FUNCTIONS IN: molecular_function unknown; INVOLVED IN: biological_process unknown; LOCATED IN: chloroplast; EXPRESSED IN:…
MD17G1031100	3.30083	7.67212	6.37493	16.8805	0.598315	2.82758	1.23816	4.97948	1.19668	0.0011911	1.39557	0.00463541	2.23046	0.000702823	1.96473	2.48e-08	Serine-threonine/tyrosine-protein kinase, catalytic domain	Pkinase_Tyr	md17g1031100	(at5g40380 : 635.0) Encodes a cysteine-rich receptor-like protein kinase.; cysteine-rich RLK (RECEPTOR-like protein kinase) 42 (CRK42); FUNCTIONS IN: kinase activity; INVOLVED IN: protein amino acid phosphorylation; LOCATED IN: endomembrane system; EXPRESSED IN: 11 plant structures; EXPRESSED DURING: 7 growth stages; CONTAINS InterPro DOMAIN/s: Protein kinase, ATP binding site (InterPro:IPR017441…
MD17G1051600	1.13326	5.84703	0.165606	2.01119	0.14827	4.42874	4.58165	17.0853	2.33208	0.00093238	3.61495	0.000530331	4.90857	8.57e-07	1.85458	4.88e-05	NAC domain	NAM	md17g1051600	(at5g61430 : 361.0) NAC domain containing protein 100 (NAC100); FUNCTIONS IN: sequence-specific DNA binding transcription factor activity; INVOLVED IN: multicellular organismal development, regulation of transcription; LOCATED IN: cellular_component unknown; EXPRESSED IN: 9 plant structures; EXPRESSED DURING: LP.04 four leaves visible, 4 anthesis, petal differentiation and expansion stage; CONTAI…

## Sheet: Sheet3
	WT WF	172 WF	WT FS	172 FS	WT FF	172 FF	WT FC	172 FC			gene_id	WT 2W	172 2W	WT FS	172 FS	WT FF	172 FF	WT FC	172 FC			gene_id	WT 2W	172 2W	WT FS	172 FS	WT FF	172 FF	WT FC	172 FC
MD00G1083800	1.00195	0.322391	0.482088	0.220638	0.43428	0.126386	0.462227	0.118977			MD10G1164300	1.00078	0.570501	1.33838	0.44751	1.44732	0.30851	0.549763	0.493219			MD17G1031100	1.00707	1.26889	0.985471	3.61632	1.39687	1.33804	0.467135	0.721313
MD00G1083800	70.8098	16.8964	44.2302	11.313	45.4172	7.074	29.519	6.82522			MD10G1164300	36.3734	15.9158	41.7514	16.2212	40.3776	12.7467	32.9518	16.4176			MD17G1031100	3.30083	7.67212	6.37493	16.8805	0.598315	2.82758	1.23816	4.97948
	WT WF	172 WF	WT FS	172 FS	WT FF	172 FF	WT FC	172 FC			gene_id	WT 2W	172 2W	WT FS	172 FS	WT FF	172 FF	WT FC	172 FC
MD01G1160300	1.0019	4.25913	1.92792	6.19329	1.27757	5.66316	1.43029	7.01668			MD11G1028200	1.00066	0.363518	1.10485	0.196755	0.389685	0.0866441	0.78567	0.0928305			gene_id	WT 2W	172 2W	WT FS	172 FS	WT FF	172 FF	WT FC	172 FC
MD01G1160300	13.6573	41.3357	15.9487	57.1017	10.9069	56.3008	26.5045	62.2949			MD11G1028200	145.801	39.1231	131.466	39.758	66.2338	7.78026	122.523	10.6463			MD17G1051600	1.00107	4.0312	0.053089	0.698087	0.0488237	2.60651	1.69813	17.724
																						MD17G1051600	1.13326	5.84703	0.165606	2.01119	0.14827	4.42874	4.58165	17.0853
	WT WF	172 WF	WT FS	172 FS	WT FF	172 FF	WT FC	172 FC
MD02G1209700	1.00083	0.0471811	0.0998654	0.00381923	0.0758957	0.0384514	0.0561354	0.00196994
MD02G1209700	37.747	0.862004	7.08961	0.0271037	6.34865	0.0130237	2.79897	0.0138106
											gene_id	WT 2W	172 2W	WT FS	172 FS	WT FF	172 FF	WT FC	172 FC
											MD12G1107400	1.00319	0.610974	0.97395	0.488023	20.2797	2.33499	1.11224	0.0515888
											MD12G1107400	1389.19	446.74	844.061	282.52	1011.4	237.279	1182.84	129.63
	WT WF	172 WF	WT FS	172 FS	WT FF	172 FF	WT FC	172 FC
MD05G1284600	1.00121	0.421562	1.10458	0.294177	0.952766	0.198697	0.876907	0.143975
MD05G1284600	119.62	44.4712	111.834	43.4004	123.258	23.1207	126.246	20.4758
											gene_id	WT 2W	172 2W	WT FS	172 FS	WT FF	172 FF	WT FC	172 FC
											MD12G1138600	1.00459	0.399032	2.2679	0.10474	1.93535	0.207497	0.635881	0.30585
											MD12G1138600	29.3759	13.1729	41.1042	8.5978	36.0275	6.41332	18.8531	7.27339
gene_id	WT 2W	172 2W	WT FS	172 FS	WT FF	172 FF	WT FC	172 FC
MD06G1234500	1.00118	0.184135	1.18206	0.146568	1.43085	0.181309	0.621449	0.156164
MD06G1234500	31.6192	5.82778	27.1522	4.07079	38.9546	5.47713	17.0109	5.20066
											gene_id	WT 2W	172 2W	WT FS	172 FS	WT FF	172 FF	WT FC	172 FC
											RT-qPCR	1.00318	0.530345	1.45161	0.445705	83.7219	2.56935	1.21896	0.609978
											FPKM	8.30612	3.72601	12.1504	3.34391	12.0228	3.59154	13.3293	4.8056
gene_id	WT 2W	172 2W	WT FS	172 FS	WT FF	172 FF	WT FC	172 FC
MD08G1243000	1.00115	0.141284	0.296741	0.0704607	0.566891	0.0518114	0.298052	0.0375192
MD08G1243000	51.6968	6.80109	17.0482	6.40552	27.8938	3.27403	19.0608	1.9758
											gene_id	WT 2W	172 2W	WT FS	172 FS	WT FF	172 FF	WT FC	172 FC
											MD16G1129900	1.00033	2.79612	1.44818	4.74189	0.378968	2.82997	0.215591	1.28654
											MD16G1129900	29.5528	72.3119	33.8659	104.013	9.6598	59.6277	8.67555	33.3983
